# Supplementary material for: N-(4-Chloro­phen­yl)-2-de­oxy-α-l-ribo­pyran­osylamine
Source: Acta Crystallogr Sect E Struct Rep Online. 2008 Jun 21;64(Pt 7):o1317. doi: 10.1107/S1600536808011616 (PMC2961724; doi:10.1107/S1600536808011616)
Supplement: Supplementary file 2 [file e-64-o1317-Isup2.hkl]

# 
# h,k,l, Fc-squared, Fo-squared, sigma(Fo-squared) and status flag 
# 
data_I
_shelx_title ' chencm-6 in P2(1)2(1)2(1)' 
_shelx_refln_list_code          4 
_shelx_F_calc_maximum      117.66 
_exptl_crystal_F_000       512.00 
_reflns_d_resolution_high  0.8265 
 
loop_ 
 _symmetry_equiv_pos_as_xyz 
 'x, y, z' 
 '-x+1/2, -y, z+1/2' 
 '-x, y+1/2, -z+1/2' 
 'x+1/2, -y+1/2, -z' 
 
_cell_length_a     6.5305 
_cell_length_b     7.9857 
_cell_length_c    22.4956 
_cell_angle_alpha  90.000 
_cell_angle_beta   90.000 
_cell_angle_gamma  90.000 
 
_shelx_F_squared_multiplier     1.000 
 
loop_ 
 _refln_index_h 
 _refln_index_k 
 _refln_index_l 
 _refln_F_squared_calc 
 _refln_F_squared_meas 
 _refln_F_squared_sigma 
 _refln_observed_status 
   2   0   0     4201.46     3790.75     74.08 o 
   4   0   0      787.16      724.13     29.93 o 
   6   0   0        7.54       14.92      3.21 o 
   1   1   0        1.70        3.24      0.65 o 
   2   1   0     1160.66     1128.84     31.50 o 
   3   1   0     1934.62     1936.89     57.79 o 
   4   1   0      171.43      159.52      4.72 o 
   5   1   0       37.18       38.90      2.94 o 
   6   1   0       29.97       23.41      3.35 o 
   7   1   0        4.18        0.93      2.01 o 
   0   2   0      286.36      244.57      6.64 o 
   1   2   0      756.35      704.62     33.92 o 
   2   2   0      508.05      477.71     13.32 o 
   3   2   0      890.57      884.75     50.39 o 
   4   2   0        1.40        0.95      2.77 o 
   5   2   0      180.02      173.82      5.36 o 
   6   2   0       86.88       95.64      4.44 o 
   7   2   0        2.88        3.21      2.20 o 
   1   3   0      215.95      212.06      6.43 o 
   2   3   0      918.74      976.57     24.84 o 
   3   3   0      219.03      214.09      7.33 o 
   4   3   0      209.02      217.59      6.58 o 
   5   3   0        1.80        3.29      1.96 o 
   6   3   0        0.16       -1.38      1.38 o 
   7   3   0        2.63        2.12      3.58 o 
   0   4   0      351.98      312.32     10.81 o 
   1   4   0       44.21       48.06      3.58 o 
   2   4   0      130.68      111.97      4.17 o 
   3   4   0       57.80       50.06      2.85 o 
   4   4   0      125.18      119.93      5.09 o 
   5   4   0       96.09       97.04      4.29 o 
   6   4   0       27.12       27.50      3.11 o 
   7   4   0       11.64       12.86      3.08 o 
   1   5   0       23.12       20.24      2.16 o 
   2   5   0        3.03        6.56      1.97 o 
   3   5   0       24.49       17.86      3.00 o 
   4   5   0        2.05        0.65      1.72 o 
   5   5   0       95.75       87.63      4.25 o 
   6   5   0       17.34       31.09      2.93 o 
   0   6   0       17.49       20.62      2.45 o 
   1   6   0      159.25      155.46      4.91 o 
   2   6   0        2.89        8.53      2.04 o 
   3   6   0      231.08      245.74      8.21 o 
   4   6   0      165.69      182.63     15.14 o 
   5   6   0        8.42        7.27      3.02 o 
   6   6   0       10.64       12.18      3.32 o 
   1   7   0       64.13       58.82      3.47 o 
   2   7   0      394.35      356.02     11.60 o 
   3   7   0        9.04       12.82      5.55 o 
   4   7   0        3.45        1.24      2.60 o 
   5   7   0        2.28        0.40      1.87 o 
   0   8   0       32.72       33.80      3.44 o 
   1   8   0       14.24        9.76      2.57 o 
   2   8   0        0.32        1.74      1.96 o 
   3   8   0        0.00       -1.42      1.67 o 
   4   8   0        4.61        1.36      2.19 o 
   1   9   0        0.99       -0.05      1.66 o 
   2   9   0        0.24        2.44      2.05 o 
   1   0   1        9.17        6.57      0.81 o 
   2   0   1      647.67      605.81     25.48 o 
   3   0   1     2304.30     2199.97     53.01 o 
   4   0   1       14.42       14.30      1.94 o 
   5   0   1        1.44        2.25      1.87 o 
   6   0   1      299.01      322.81     12.83 o 
   7   0   1       17.75       16.26      2.99 o 
  -7   1   1       96.15       92.69      6.59 o 
  -6   1   1       26.04       20.34      4.05 o 
  -5   1   1      288.82      293.67     13.52 o 
  -4   1   1      128.62      132.10      5.55 o 
  -3   1   1      174.98      173.47      8.32 o 
  -2   1   1     1600.31     1469.04     51.08 o 
  -1   1   1     3781.49     3758.17     61.72 o 
   0   1   1        7.05        4.07      0.47 o 
   1   1   1     3819.66     3673.69     61.37 o 
   2   1   1     1604.75     1478.28     50.50 o 
   3   1   1      172.33      171.97      9.13 o 
   4   1   1      129.50      142.38      5.55 o 
   5   1   1      284.22      290.55     13.52 o 
   6   1   1       26.62       25.08      3.81 o 
   7   1   1       95.79       89.57      6.47 o 
  -7   2   1        7.97        4.74      4.39 o 
  -6   2   1        2.69        2.20      3.00 o 
  -5   2   1      381.51      386.59     17.10 o 
  -4   2   1      435.20      470.84     19.07 o 
  -3   2   1     1126.81     1138.62     40.22 o 
  -2   2   1      707.20      687.19     24.96 o 
  -1   2   1      656.80      601.32     21.50 o 
   0   2   1       24.49       22.71      2.54 o 
   1   2   1      662.64      586.30     20.80 o 
   2   2   1      705.41      727.18     27.51 o 
   3   2   1     1140.43     1207.27     58.36 o 
   4   2   1      435.02      470.61     16.87 o 
   5   2   1      385.86      389.13     17.34 o 
   6   2   1        2.63        4.97      2.77 o 
   7   2   1        7.75        7.05      3.81 o 
  -7   3   1        7.28        7.86      3.58 o 
  -6   3   1       28.98       18.03      4.16 o 
  -5   3   1       54.59       63.80      4.74 o 
  -4   3   1      125.79      134.29      6.01 o 
  -3   3   1      127.64      126.44      7.63 o 
  -2   3   1      335.14      342.56     15.26 o 
  -1   3   1      673.87      615.54     23.11 o 
   0   3   1      821.69      748.78     18.67 o 
   1   3   1      659.59      557.75     21.84 o 
   2   3   1      314.28      354.69     13.98 o 
   3   3   1      129.02      122.74      4.97 o 
   4   3   1      130.19      130.71      6.13 o 
   5   3   1       52.81       53.63      5.09 o 
   6   3   1       28.44       24.73      4.51 o 
   7   3   1        7.17        9.01      3.24 o 
  -7   4   1        2.72        2.66      3.00 o 
  -6   4   1       11.37        6.70      4.51 o 
  -5   4   1       21.67       21.73      4.39 o 
  -4   4   1        5.20       12.71      3.00 o 
  -3   4   1      169.44      168.04      8.21 o 
  -2   4   1      158.93      176.13      8.32 o 
  -1   4   1      131.76      136.84      6.24 o 
   0   4   1     1078.79      993.47     25.54 o 
   1   4   1      131.67      126.32      7.74 o 
   2   4   1      155.27      138.92      8.78 o 
   3   4   1      168.21      194.51      8.55 o 
   4   4   1        4.61        9.13      2.54 o 
   5   4   1       21.58       16.53      4.85 o 
   6   4   1       11.03       12.83      3.12 o 
   7   4   1        2.67        3.12      2.77 o 
  -6   5   1       14.08       16.76      3.93 o 
  -5   5   1       23.79       28.78      4.16 o 
  -4   5   1      214.69      233.11     10.05 o 
  -3   5   1      204.79      210.23     10.75 o 
  -2   5   1      295.37      286.62     13.87 o 
  -1   5   1      470.25      453.04     21.27 o 
   0   5   1      247.96      222.57      7.38 o 
   1   5   1      463.33      478.01     21.38 o 
   2   5   1      296.60      281.19     13.75 o 
   3   5   1      198.42      195.55      7.63 o 
   4   5   1      210.31      204.10      7.86 o 
   5   5   1       24.66       22.88      4.51 o 
   6   5   1       14.34       17.57      5.78 o 
  -6   6   1        5.53        1.27      2.66 o 
  -5   6   1        8.58        4.97      4.62 o 
  -4   6   1        2.52        3.12      2.43 o 
  -3   6   1       15.73       16.30      3.70 o 
  -2   6   1      133.06      134.41      6.59 o 
  -1   6   1        8.58       10.05      2.89 o 
   0   6   1       14.16        6.73      2.74 o 
   1   6   1        8.16        7.74      3.00 o 
   2   6   1      133.19      130.71      6.59 o 
   3   6   1       16.03       20.34      3.93 o 
   4   6   1        2.45        0.23      2.43 o 
   5   6   1        8.20       12.48      3.47 o 
   6   6   1        5.58        2.77      3.47 o 
  -5   7   1       19.49       26.35      4.62 o 
  -4   7   1       78.10       87.26      6.24 o 
  -3   7   1        0.94        0.23      2.31 o 
  -2   7   1       34.59       27.27      4.97 o 
  -1   7   1      372.90      391.79     16.53 o 
   0   7   1      390.65      426.57     12.46 o 
   1   7   1      362.16      346.14     18.49 o 
   2   7   1       32.58       33.05      4.16 o 
   3   7   1        0.75        0.58      2.54 o 
   4   7   1       76.76       78.82      6.01 o 
   5   7   1       19.26       24.62      5.55 o 
  -4   8   1       11.50        5.20      5.32 o 
  -3   8   1        9.29        3.81      3.81 o 
  -2   8   1       93.10       93.50      6.13 o 
  -1   8   1       89.53       93.96      6.24 o 
   0   8   1        0.83        0.14      1.99 o 
   1   8   1       89.58       88.18      6.01 o 
   2   8   1       91.66       98.12      6.82 o 
   3   8   1        9.42        7.28      3.58 o 
   4   8   1       11.83       11.33      4.39 o 
  -2   9   1        8.44        9.13      4.85 o 
  -1   9   1       31.08       38.49      5.09 o 
   0   9   1       12.61       11.98      3.22 o 
   1   9   1       29.98       33.05      5.78 o 
   2   9   1        9.08       13.41      4.85 o 
   1   0   2     5547.57     5378.07     55.13 o 
   2   0   2      270.39      238.28      7.90 o 
   3   0   2        2.75        2.30      1.10 o 
   4   0   2        3.37        5.83      1.41 o 
   5   0   2       84.46       90.34      3.87 o 
   6   0   2       13.77       12.59      4.85 o 
   7   0   2       10.12        8.19      2.52 o 
  -7   1   2       11.53        7.63      3.47 o 
  -6   1   2       22.28       16.41      4.51 o 
  -5   1   2        6.46       12.60      3.12 o 
  -4   1   2       80.90       78.82      4.62 o 
  -3   1   2     1445.32     1413.56     62.52 o 
  -2   1   2      767.05      785.20     37.79 o 
  -1   1   2     4582.07     4553.65     70.38 o 
   0   1   2      368.17      370.05     29.93 o 
   1   1   2     4591.13     4609.71     71.31 o 
   2   1   2      762.78      800.45     26.23 o 
   3   1   2     1450.90     1466.15     62.41 o 
   4   1   2       82.97       92.46      4.74 o 
   5   1   2        6.68       10.98      2.89 o 
   6   1   2       22.76       23.46      3.70 o 
   7   1   2       11.41       13.98      4.16 o 
  -7   2   2        0.15       -0.69      2.08 o 
  -6   2   2      102.96       94.65      6.36 o 
  -5   2   2      362.71      350.07     15.60 o 
  -4   2   2      272.83      305.69     14.79 o 
  -3   2   2     1047.70      976.01     35.60 o 
  -2   2   2     2689.08     2650.53     73.39 o 
  -1   2   2     2479.27     2267.99     59.75 o 
   0   2   2        0.24        0.75      0.90 o 
   1   2   2     2454.12     2220.49     59.06 o 
   2   2   2     2689.37     2767.14     76.39 o 
   3   2   2     1027.73      995.08     36.17 o 
   4   2   2      273.26      287.08     12.37 o 
   5   2   2      359.40      363.59     14.91 o 
   6   2   2      102.84      103.78      6.36 o 
   7   2   2        0.16       -1.73      1.73 o 
  -7   3   2        3.37        5.09      3.93 o 
  -6   3   2        8.04        7.51      4.39 o 
  -5   3   2       85.89       96.27      5.89 o 
  -4   3   2       55.86       58.48      4.51 o 
  -3   3   2       71.69       72.35      4.16 o 
  -2   3   2     1242.35     1210.85     57.21 o 
  -1   3   2      876.02      885.98     30.63 o 
   0   3   2       55.74       48.79      1.96 o 
   1   3   2      871.04      845.18     30.40 o 
   2   3   2     1242.62     1274.76     58.94 o 
   3   3   2       72.39       78.47      4.05 o 
   4   3   2       57.78       60.79      4.39 o 
   5   3   2       87.32       94.08      5.66 o 
   6   3   2        8.29       11.56      3.24 o 
   7   3   2        3.33        1.04      2.66 o 
  -7   4   2       11.21       10.98      4.51 o 
  -6   4   2       18.22       15.02      3.93 o 
  -5   4   2       12.66       12.83      3.47 o 
  -4   4   2      115.80      130.37      6.47 o 
  -3   4   2      251.89      273.56     12.25 o 
  -2   4   2      549.77      511.29     22.19 o 
  -1   4   2      714.62      658.41     26.47 o 
   0   4   2     3253.97     3082.40     64.47 o 
   1   4   2      714.73      675.17     26.81 o 
   2   4   2      536.24      512.10     23.23 o 
   3   4   2      251.78      267.32     12.25 o 
   4   4   2      110.22      116.50      6.01 o 
   5   4   2       12.74        9.82      3.35 o 
   6   4   2       18.75       14.10      3.93 o 
   7   4   2       11.18       12.02      4.39 o 
  -6   5   2        3.15        1.16      3.12 o 
  -5   5   2       26.04       16.53      4.28 o 
  -4   5   2      103.16      115.34      6.13 o 
  -3   5   2       16.51       13.52      2.89 o 
  -2   5   2       74.79       79.51      4.62 o 
  -1   5   2      151.61      142.96      5.32 o 
   0   5   2      161.69      169.10      6.36 o 
   1   5   2      150.67      150.82      7.86 o 
   2   5   2       76.03       80.78      4.74 o 
   3   5   2       17.45       19.65      3.35 o 
   4   5   2      104.00       93.15      5.78 o 
   5   5   2       26.77       25.43      3.81 o 
   6   5   2        3.16        2.66      3.12 o 
  -6   6   2        1.99        2.77      2.43 o 
  -5   6   2        1.37        1.62      3.24 o 
  -4   6   2       41.55       31.32      4.74 o 
  -3   6   2      129.28      132.56      6.93 o 
  -2   6   2      179.45      169.66      6.93 o 
  -1   6   2      367.49      369.95     14.22 o 
   0   6   2        0.00        1.29      1.92 o 
   1   6   2      369.11      350.76     14.22 o 
   2   6   2      179.09      161.92      8.78 o 
   3   6   2      131.59      150.71      7.05 o 
   4   6   2       41.75       41.26      4.51 o 
   5   6   2        1.53       -0.92      2.31 o 
   6   6   2        1.98        4.28      2.89 o 
  -5   7   2        8.98        3.47      3.81 o 
  -4   7   2        9.63        9.71      3.47 o 
  -3   7   2        4.32        6.59      2.66 o 
  -2   7   2        0.22       -1.50      2.77 o 
  -1   7   2      128.53      118.58      6.13 o 
   0   7   2        0.09        1.21      2.02 o 
   1   7   2      128.83      131.87      6.70 o 
   2   7   2        0.20        0.58      2.66 o 
   3   7   2        4.45        1.27      3.81 o 
   4   7   2        9.30        4.28      4.39 o 
   5   7   2        9.10        3.58      3.35 o 
  -4   8   2        9.63        4.85      4.51 o 
  -3   8   2        3.81        4.74      2.89 o 
  -2   8   2      115.65      126.20      7.05 o 
  -1   8   2        3.55        0.58      2.77 o 
   0   8   2       11.59       12.62      2.94 o 
   1   8   2        3.48        2.66      3.58 o 
   2   8   2      115.13      149.32      8.44 o 
   3   8   2        3.75       -1.04      1.96 o 
   4   8   2       10.27       15.02      4.39 o 
  -2   9   2        0.67        0.81      3.24 o 
  -1   9   2       16.37       23.00      4.16 o 
   0   9   2        4.28        4.61      2.92 o 
   1   9   2       16.05       12.83      4.16 o 
   2   9   2        0.64        3.93      3.35 o 
   1   0   3     9381.53     9779.42     70.85 o 
   2   0   3       21.50       17.52      1.26 o 
   3   0   3      281.95      290.88     17.80 o 
   4   0   3        8.26       12.28      1.84 o 
   5   0   3       70.73       76.69      4.74 o 
   6   0   3       35.21       30.29      4.05 o 
   7   0   3        1.52       -0.28      1.71 o 
  -7   1   3        5.11        3.24      3.24 o 
  -6   1   3       21.32       19.53      3.35 o 
  -5   1   3      288.26      272.75     14.33 o 
  -4   1   3       25.95       23.23      3.12 o 
  -3   1   3      755.41      780.11     30.05 o 
  -2   1   3     1552.88     1537.80     53.39 o 
  -1   1   3     4273.31     4301.71     73.62 o 
   0   1   3     1186.40     1053.58     22.68 o 
   1   1   3     4247.08     4377.87     73.04 o 
   2   1   3     1583.64     1510.30     53.05 o 
   3   1   3      764.65      785.08     29.59 o 
   4   1   3       23.97       21.84      3.00 o 
   5   1   3      287.71      274.37     13.52 o 
   6   1   3       21.87       23.58      4.05 o 
   7   1   3        5.06        3.35      3.12 o 
  -7   2   3       14.01       17.10      6.24 o 
  -6   2   3       18.81       18.14      3.58 o 
  -5   2   3      197.50      204.91      8.32 o 
  -4   2   3       35.20       42.30      3.81 o 
  -3   2   3       66.01       68.19      3.47 o 
  -2   2   3      229.51      229.29      9.82 o 
  -1   2   3      393.27      405.77     16.76 o 
   0   2   3     1332.58     1189.68     52.01 o 
   1   2   3      387.30      361.39     12.48 o 
   2   2   3      232.00      230.22     10.52 o 
   3   2   3       68.35       72.58      4.05 o 
   4   2   3       35.89       36.87      3.81 o 
   5   2   3      194.04      188.61      8.32 o 
   6   2   3       18.65       20.11      3.70 o 
   7   2   3       14.23        6.82      3.47 o 
  -7   3   3        3.09        1.73      3.35 o 
  -6   3   3       14.87       17.22      3.93 o 
  -5   3   3      143.69      168.97      8.55 o 
  -4   3   3      185.10      203.06      8.44 o 
  -3   3   3       37.30       35.83      3.12 o 
  -2   3   3     1012.96     1039.80     36.98 o 
  -1   3   3      557.41      487.37     19.88 o 
   0   3   3        0.39        1.04      0.90 o 
   1   3   3      539.11      493.95     18.84 o 
   2   3   3     1006.07     1003.51     36.75 o 
   3   3   3       41.69       46.58      3.58 o 
   4   3   3      179.38      205.72      9.01 o 
   5   3   3      145.06      136.95      7.17 o 
   6   3   3       14.73       11.90      4.28 o 
   7   3   3        3.14        2.08      2.31 o 
  -7   4   3        1.51       -1.96      2.54 o 
  -6   4   3       10.57       13.06      3.93 o 
  -5   4   3       39.35       39.87      4.51 o 
  -4   4   3       81.05      104.36      5.43 o 
  -3   4   3      281.61      281.30     12.48 o 
  -2   4   3      146.78      144.23      5.43 o 
  -1   4   3      385.00      377.92     18.26 o 
   0   4   3        5.73        3.37      2.37 o 
   1   4   3      387.08      386.01     15.14 o 
   2   4   3      148.38      142.50      7.28 o 
   3   4   3      283.84      281.07     14.10 o 
   4   4   3       82.35       92.00      5.66 o 
   5   4   3       39.20       32.48      4.16 o 
   6   4   3       10.84        8.55      3.81 o 
   7   4   3        1.50        0.35      2.31 o 
  -6   5   3       64.93       68.42      6.01 o 
  -5   5   3       90.75       92.80      7.51 o 
  -4   5   3        4.24        6.59      2.43 o 
  -3   5   3       19.52       18.84      3.12 o 
  -2   5   3      345.17      326.72     15.02 o 
  -1   5   3      517.69      489.56     20.57 o 
   0   5   3      216.70      189.55      6.00 o 
   1   5   3      505.76      480.78     22.31 o 
   2   5   3      339.98      297.25     14.79 o 
   3   5   3       20.06       23.58      3.24 o 
   4   5   3        4.10       -0.46      2.31 o 
   5   5   3       90.41       76.28      6.24 o 
   6   5   3       64.33       60.10      6.01 o 
  -6   6   3       10.40        5.55      3.81 o 
  -5   6   3       13.18       20.57      5.20 o 
  -4   6   3       56.84       51.66      4.85 o 
  -3   6   3       89.13       88.07      5.66 o 
  -2   6   3      433.51      433.28     14.68 o 
  -1   6   3       21.51       19.07      3.70 o 
   0   6   3       10.44       11.63      2.20 o 
   1   6   3       21.56       23.81      3.47 o 
   2   6   3      433.29      445.76     17.22 o 
   3   6   3       88.49       87.14      5.43 o 
   4   6   3       57.35       46.81      4.85 o 
   5   6   3       12.99       14.79      5.66 o 
   6   6   3       10.50        5.89      4.28 o 
  -5   7   3        2.17        6.24      3.70 o 
  -4   7   3       10.60       12.60      4.16 o 
  -3   7   3       67.84       67.49      5.55 o 
  -2   7   3      166.10      160.53      7.97 o 
  -1   7   3      502.18      502.04     23.69 o 
   0   7   3       12.75       14.82      2.40 o 
   1   7   3      500.83      503.66     18.26 o 
   2   7   3      167.81      168.62      7.86 o 
   3   7   3       66.56       73.16      5.43 o 
   4   7   3       10.98       12.71      3.81 o 
   5   7   3        2.31        0.81      2.89 o 
  -4   8   3        6.89        3.12      3.47 o 
  -3   8   3       13.52       16.76      5.66 o 
  -2   8   3       23.05       25.31      4.39 o 
  -1   8   3       14.96        6.47      4.16 o 
   0   8   3      142.37      157.97     10.05 o 
   1   8   3       14.99       12.25      3.70 o 
   2   8   3       22.69       26.47      4.05 o 
   3   8   3       13.67        4.51      2.89 o 
   4   8   3        6.99        4.74      4.28 o 
  -2   9   3       19.67       26.93      4.39 o 
  -1   9   3       12.15        8.55      3.35 o 
   0   9   3       91.21      107.30      5.35 o 
   1   9   3       13.53       15.37      4.97 o 
   2   9   3       20.37       22.65      5.55 o 
   0   0   4      159.54      164.51      4.52 o 
   1   0   4     1814.30     1910.50     33.91 o 
   2   0   4      607.24      567.83     16.09 o 
   3   0   4      307.69      336.39     22.48 o 
   4   0   4     1034.93     1024.03     27.68 o 
   5   0   4        2.02        2.57      1.84 o 
   6   0   4       64.67       57.46      4.57 o 
   7   0   4       54.59       56.84      4.00 o 
  -7   1   4        2.70        0.69      2.66 o 
  -6   1   4       30.56       29.47      4.16 o 
  -5   1   4       52.59       56.40      4.85 o 
  -4   1   4      458.20      469.45     20.69 o 
  -3   1   4      778.80      774.10     30.97 o 
  -2   1   4     1492.93     1478.40     54.20 o 
  -1   1   4     4558.93     4700.89     80.32 o 
   0   1   4     2879.30     2895.12     39.96 o 
   1   1   4     4578.47     4648.77     81.13 o 
   2   1   4     1505.89     1421.07     54.09 o 
   3   1   4      771.26      807.85     30.63 o 
   4   1   4      452.94      477.89     21.84 o 
   5   1   4       52.99       57.67      4.97 o 
   6   1   4       30.19       28.66      4.28 o 
   7   1   4        2.76        3.93      3.35 o 
  -7   2   4        7.36        4.28      4.05 o 
  -6   2   4       46.95       46.58      4.74 o 
  -5   2   4       73.19       83.67      5.78 o 
  -4   2   4      127.94      136.72      8.21 o 
  -3   2   4       14.66       15.60      2.66 o 
  -2   2   4      521.82      528.28     21.50 o 
  -1   2   4     1466.91     1589.35     53.97 o 
   0   2   4      104.60       97.55      6.47 o 
   1   2   4     1542.12     1560.57     52.70 o 
   2   2   4      520.89      529.67     20.69 o 
   3   2   4       10.74       12.83      3.47 o 
   4   2   4      127.80      130.37      5.43 o 
   5   2   4       76.06       95.23      5.66 o 
   6   2   4       46.94       39.41      4.62 o 
   7   2   4        7.48        4.28      3.35 o 
  -7   3   4        3.61        6.36      3.12 o 
  -6   3   4       18.45       14.91      4.74 o 
  -5   3   4       37.60       37.45      4.16 o 
  -4   3   4      179.97      197.97      7.17 o 
  -3   3   4       84.98      111.53      4.85 o 
  -2   3   4      266.55      291.01     14.45 o 
  -1   3   4      316.83      314.70     12.37 o 
   0   3   4       97.30      116.06      2.93 o 
   1   3   4      318.28      322.45     12.94 o 
   2   3   4      272.63      288.01     13.52 o 
   3   3   4       82.51      110.02      5.55 o 
   4   3   4      182.23      201.79     10.29 o 
   5   3   4       37.33       38.37      4.62 o 
   6   3   4       18.11       13.52      4.16 o 
   7   3   4        3.54        7.51      2.66 o 
  -7   4   4        2.32        1.16      2.89 o 
  -6   4   4        3.42        2.77      2.66 o 
  -5   4   4       57.35       52.35      5.32 o 
  -4   4   4      220.49      224.21     10.75 o 
  -3   4   4      155.34      146.31      7.05 o 
  -2   4   4      939.56      859.28     33.52 o 
  -1   4   4      250.24      244.20     12.37 o 
   0   4   4      252.78      227.14      7.76 o 
   1   4   4      250.25      275.87     12.14 o 
   2   4   4      953.00      943.07     36.75 o 
   3   4   4      156.02      156.02      6.01 o 
   4   4   4      227.88      199.82     10.98 o 
   5   4   4       57.21       50.62      5.09 o 
   6   4   4        3.66        3.47      3.70 o 
   7   4   4        2.30        0.58      2.77 o 
  -6   5   4        6.65        6.59      4.51 o 
  -5   5   4        9.33        9.48      3.35 o 
  -4   5   4       57.05       63.45      5.32 o 
  -3   5   4      267.69      265.12     10.40 o 
  -2   5   4       25.43       21.61      3.24 o 
  -1   5   4       37.84       33.98      3.47 o 
   0   5   4       26.58       33.18      3.29 o 
   1   5   4       36.99       39.41      3.47 o 
   2   5   4       24.65       24.73      3.24 o 
   3   5   4      265.59      271.13     12.83 o 
   4   5   4       56.15       62.76      6.24 o 
   5   5   4        9.02       10.75      3.47 o 
   6   5   4        6.75        8.21      4.28 o 
  -6   6   4        2.80        1.73      2.66 o 
  -5   6   4       86.57       89.57      7.40 o 
  -4   6   4       22.69       19.30      4.05 o 
  -3   6   4       64.26       62.76      5.09 o 
  -2   6   4      164.19      156.60      6.93 o 
  -1   6   4     1152.81     1160.57     45.19 o 
   0   6   4       28.41       29.36      2.66 o 
   1   6   4     1171.62     1143.82     41.03 o 
   2   6   4      164.86      141.11      9.36 o 
   3   6   4       65.29       71.77      5.78 o 
   4   6   4       22.69       14.79      3.24 o 
   5   6   4       85.75       97.43      7.05 o 
   6   6   4        2.78       -2.20      2.20 o 
  -5   7   4       42.63       51.43      5.89 o 
  -4   7   4        0.67        0.92      2.43 o 
  -3   7   4        0.69        1.27      2.54 o 
  -2   7   4       90.98       95.12      6.82 o 
  -1   7   4       56.84       54.55      5.55 o 
   0   7   4       33.69       31.91      2.98 o 
   1   7   4       56.26       52.82      5.09 o 
   2   7   4       92.06      100.78      6.01 o 
   3   7   4        0.78        1.50      2.20 o 
   4   7   4        0.57        0.23      2.31 o 
   5   7   4       42.80       49.46      6.36 o 
  -4   8   4        5.03        2.77      3.00 o 
  -3   8   4       17.92       23.69      4.28 o 
  -2   8   4       46.87       56.28      5.09 o 
  -1   8   4       59.98       58.94      5.32 o 
   0   8   4       87.19       94.62     12.14 o 
   1   8   4       59.45       58.25      5.66 o 
   2   8   4       44.95       42.53      6.01 o 
   3   8   4       18.04       17.80      4.39 o 
   4   8   4        5.14        2.77      3.24 o 
  -2   9   4        5.68        6.36      3.12 o 
  -1   9   4       10.14        9.48      3.81 o 
   0   9   4        9.28        4.80      2.61 o 
   1   9   4       10.26        9.59      4.28 o 
   2   9   4        5.75       10.17      3.93 o 
   1   0   5       72.89       78.39      2.47 o 
   2   0   5      768.51      852.29     33.23 o 
   3   0   5      223.81      229.44      6.81 o 
   4   0   5        7.82        9.60      1.99 o 
   5   0   5       27.02       28.02      3.06 o 
   6   0   5       71.07       57.64      3.64 o 
   7   0   5        4.34        3.97      2.25 o 
  -7   1   5        2.46        0.00      2.77 o 
  -6   1   5      254.15      249.40     13.06 o 
  -5   1   5       18.04        8.78      3.47 o 
  -4   1   5       16.87       21.03      2.89 o 
  -3   1   5      146.54      135.57      6.36 o 
  -2   1   5     1109.35     1175.48     50.97 o 
  -1   1   5     3273.66     3471.21     72.46 o 
   0   1   5    13844.98    13580.23    244.32 o 
   1   1   5     3198.34     3247.69     71.31 o 
   2   1   5     1085.92     1120.82     49.46 o 
   3   1   5      152.01      145.39      6.93 o 
   4   1   5       18.78       18.61      3.12 o 
   5   1   5       19.04       21.38      3.81 o 
   6   1   5      252.56      245.48     13.29 o 
   7   1   5        2.47        4.51      3.24 o 
  -7   2   5        2.01        2.54      2.89 o 
  -6   2   5       88.07       94.77      6.93 o 
  -5   2   5       56.77       60.56      5.09 o 
  -4   2   5        8.18        3.00      4.05 o 
  -3   2   5       38.09       47.38      3.47 o 
  -2   2   5      173.09      159.26      6.93 o 
  -1   2   5      663.99      664.77     25.19 o 
   0   2   5      205.11      178.29      5.83 o 
   1   2   5      669.40      666.39     24.27 o 
   2   2   5      170.10      155.21      8.67 o 
   3   2   5       36.43       48.08      3.47 o 
   4   2   5        7.87        6.82      3.00 o 
   5   2   5       56.31       60.68      5.09 o 
   6   2   5       88.49       93.84      6.36 o 
   7   2   5        2.11        1.27      3.35 o 
  -7   3   5        5.74        6.36      3.58 o 
  -6   3   5        1.08        0.23      2.54 o 
  -5   3   5        4.86        2.89      2.54 o 
  -4   3   5      174.26      191.85      9.71 o 
  -3   3   5      182.85      179.14      6.93 o 
  -2   3   5      522.55      494.42     19.99 o 
  -1   3   5      962.18      843.91     32.48 o 
   0   3   5     1242.67     1195.84     37.99 o 
   1   3   5      978.96      896.26     32.71 o 
   2   3   5      533.47      526.20     22.88 o 
   3   3   5      179.08      177.75      8.55 o 
   4   3   5      176.44      170.58      6.93 o 
   5   3   5        5.32        3.70      4.51 o 
   6   3   5        1.18       -1.04      2.08 o 
   7   3   5        5.74        3.47      3.47 o 
  -7   4   5        9.77        6.82      3.12 o 
  -6   4   5        1.98        3.24      3.35 o 
  -5   4   5       53.15       57.55      5.09 o 
  -4   4   5      181.73      188.27     10.05 o 
  -3   4   5      152.47      154.75      8.55 o 
  -2   4   5      276.67      292.74     10.52 o 
  -1   4   5      226.64      224.79      9.01 o 
   0   4   5      763.74      728.38     21.00 o 
   1   4   5      227.01      239.23      9.94 o 
   2   4   5      271.25      288.93     12.14 o 
   3   4   5      149.98      139.50      6.24 o 
   4   4   5      178.05      179.14      7.40 o 
   5   4   5       53.63       45.07      4.74 o 
   6   4   5        1.82        0.00      2.54 o 
   7   4   5        9.78        7.86      3.47 o 
  -6   5   5       25.86       24.39      6.36 o 
  -5   5   5       24.79       19.88      4.16 o 
  -4   5   5      431.77      497.65     26.47 o 
  -3   5   5      292.76      307.31     14.45 o 
  -2   5   5      467.33      470.49     19.53 o 
  -1   5   5      100.64      107.37      5.20 o 
   0   5   5      196.91      195.06     11.96 o 
   1   5   5      106.62       97.20      5.09 o 
   2   5   5      475.15      456.39     21.38 o 
   3   5   5      296.48      276.10     14.22 o 
   4   5   5      435.10      395.72     17.68 o 
   5   5   5       25.25       23.23      4.05 o 
   6   5   5       25.99       24.50      5.78 o 
  -6   6   5       14.81       11.79      4.97 o 
  -5   6   5       39.49       38.37      5.78 o 
  -4   6   5       12.33       16.30      3.47 o 
  -3   6   5       81.04       72.46      5.20 o 
  -2   6   5      106.20      110.26      6.01 o 
  -1   6   5      101.60       98.70      5.89 o 
   0   6   5        1.79        5.86      3.70 o 
   1   6   5      103.26      106.10      5.89 o 
   2   6   5      107.74      104.59      5.66 o 
   3   6   5       83.19       82.06      5.66 o 
   4   6   5       12.63       20.92      5.20 o 
   5   6   5       38.87       37.91      4.62 o 
   6   6   5       14.68       11.90      5.20 o 
  -5   7   5        2.29        0.12      2.43 o 
  -4   7   5       15.70       11.90      3.81 o 
  -3   7   5       21.15       24.85      3.81 o 
  -2   7   5       22.94       21.61      3.93 o 
  -1   7   5       11.63       18.61      3.35 o 
   0   7   5      298.94      304.63      9.71 o 
   1   7   5       11.54       15.14      3.00 o 
   2   7   5       25.64       30.74      3.93 o 
   3   7   5       22.56       20.80      3.93 o 
   4   7   5       14.82       17.80      4.28 o 
   5   7   5        2.45        0.12      2.31 o 
  -4   8   5        8.90        3.00      3.93 o 
  -3   8   5       16.63       21.61      3.93 o 
  -2   8   5       54.47       53.86      5.32 o 
  -1   8   5       52.48       45.77      4.85 o 
   0   8   5      206.20      209.76      7.19 o 
   1   8   5       53.22       36.75      5.43 o 
   2   8   5       55.36       51.78      6.13 o 
   3   8   5       16.22       16.87      4.16 o 
   4   8   5        9.29        7.51      4.85 o 
  -2   9   5       50.18       60.44      6.36 o 
  -1   9   5       14.84       21.03      4.62 o 
   0   9   5        0.27        0.69      1.80 o 
   1   9   5       14.54       14.56      4.85 o 
   2   9   5       49.64       51.78      6.47 o 
   0   0   6     5005.08     5021.62     72.75 o 
   1   0   6     3381.78     3497.75     60.56 o 
   2   0   6     2686.17     2771.43     54.87 o 
   3   0   6        3.06        1.82      1.33 o 
   4   0   6        1.01        0.92      3.12 o 
   5   0   6        5.47        5.89      2.04 o 
   6   0   6       12.05       12.44      3.24 o 
   7   0   6        6.15        2.77      2.38 o 
  -7   1   6        6.51        6.59      3.47 o 
  -6   1   6       29.42       33.98      4.62 o 
  -5   1   6      148.00      154.75      9.25 o 
  -4   1   6      346.28      357.46     14.68 o 
  -3   1   6       87.06       90.26      4.05 o 
  -2   1   6       57.50       56.05      3.00 o 
  -1   1   6     1260.49     1295.56     49.70 o 
   0   1   6     5689.30     5803.34    146.31 o 
   1   1   6     1251.96     1163.69     45.77 o 
   2   1   6       56.60       66.11      3.70 o 
   3   1   6       83.23       96.27      4.28 o 
   4   1   6      351.54      411.90     17.22 o 
   5   1   6      150.13      146.43      6.70 o 
   6   1   6       29.42       37.33      4.39 o 
   7   1   6        6.38        1.50      2.66 o 
  -7   2   6        6.51        0.69      2.66 o 
  -6   2   6       37.93       31.09      5.09 o 
  -5   2   6       84.80       85.29      5.32 o 
  -4   2   6       23.15       27.62      3.35 o 
  -3   2   6      814.19      840.09     29.82 o 
  -2   2   6      668.80      656.80     25.43 o 
  -1   2   6     5053.33     5226.05    104.59 o 
   0   2   6      375.47      400.75     20.57 o 
   1   2   6     5073.68     4976.19    101.70 o 
   2   2   6      666.98      696.90     27.62 o 
   3   2   6      829.11      840.79     31.55 o 
   4   2   6       23.11       22.88      3.58 o 
   5   2   6       83.16       85.29      5.55 o 
   6   2   6       37.94       35.37      4.62 o 
   7   2   6        6.44        5.66      3.00 o 
  -7   3   6       10.96       14.22      3.70 o 
  -6   3   6       56.71       62.29      5.89 o 
  -5   3   6      161.74      189.77      7.74 o 
  -4   3   6       55.39       60.33      4.62 o 
  -3   3   6      226.65      240.97     11.44 o 
  -2   3   6      460.32      458.59     19.76 o 
  -1   3   6     1856.21     1996.39     72.58 o 
   0   3   6      633.11      699.01     19.18 o 
   1   3   6     1843.23     1982.52     73.97 o 
   2   3   6      451.09      499.04     21.61 o 
   3   3   6      226.03      244.55     11.79 o 
   4   3   6       53.33       61.72      5.09 o 
   5   3   6      160.52      171.97      9.25 o 
   6   3   6       56.51       61.83      5.43 o 
   7   3   6       10.87       14.22      4.39 o 
  -6   4   6        8.16       12.37      4.05 o 
  -5   4   6       51.04       62.64      5.43 o 
  -4   4   6      296.77      283.15     15.95 o 
  -3   4   6      191.33      217.97      7.63 o 
  -2   4   6       23.13       21.84      3.00 o 
  -1   4   6      195.77      204.79      6.47 o 
   0   4   6     1280.08     1180.60     58.77 o 
   1   4   6      194.45      219.36      9.71 o 
   2   4   6       20.61       16.99      2.66 o 
   3   4   6      191.25      193.24      7.17 o 
   4   4   6      295.56      284.65     11.09 o 
   5   4   6       50.96       48.54      4.85 o 
   6   4   6        8.25        4.62      3.81 o 
  -6   5   6        1.12        1.16      2.20 o 
  -5   5   6        2.17        1.27      2.89 o 
  -4   5   6       70.15       70.96      5.78 o 
  -3   5   6       93.77       93.38      5.78 o 
  -2   5   6      156.21      158.22      7.74 o 
  -1   5   6        0.99       -0.81      2.43 o 
   0   5   6       11.34       10.16      2.24 o 
   1   5   6        1.27        1.50      2.89 o 
   2   5   6      154.31      147.93      7.97 o 
   3   5   6       91.26       91.53      6.01 o 
   4   5   6       69.93       53.39      4.85 o 
   5   5   6        2.04        2.08      2.43 o 
   6   5   6        1.07       -1.50      2.31 o 
  -5   6   6        1.69        1.27      3.24 o 
  -4   6   6        1.33        4.05      3.35 o 
  -3   6   6       76.66       76.16      5.43 o 
  -2   6   6      125.55      122.39      6.82 o 
  -1   6   6       50.56       36.87      3.93 o 
   0   6   6      112.87      126.35      4.47 o 
   1   6   6       47.36       42.65      4.39 o 
   2   6   6      125.95      116.38      6.13 o 
   3   6   6       71.86       78.36      5.32 o 
   4   6   6        1.31        2.54      2.77 o 
   5   6   6        1.46        2.20      2.66 o 
  -5   7   6        8.73        9.01      3.47 o 
  -4   7   6       37.22       45.77      4.97 o 
  -3   7   6       18.51       29.70      5.55 o 
  -2   7   6       31.76       30.63      4.16 o 
  -1   7   6       58.29       55.47      4.97 o 
   0   7   6      129.61      137.99      5.69 o 
   1   7   6       58.99       61.25      5.09 o 
   2   7   6       31.45       36.17      4.39 o 
   3   7   6       18.03       19.76      3.81 o 
   4   7   6       37.48       38.72      4.85 o 
   5   7   6        8.85        7.28      4.28 o 
  -4   8   6       16.78       20.34      4.62 o 
  -3   8   6       27.11       24.15      4.39 o 
  -2   8   6       28.14       34.44      5.20 o 
  -1   8   6       27.23       25.19      4.51 o 
   0   8   6       96.41      105.43      4.94 o 
   1   8   6       27.33       23.81      5.32 o 
   2   8   6       27.14       33.40      4.62 o 
   3   8   6       27.17       22.54      4.62 o 
   4   8   6       16.64       16.76      4.05 o 
  -2   9   6       40.92       50.27      5.78 o 
  -1   9   6        8.16        3.12      3.58 o 
   0   9   6       18.70       16.26      2.81 o 
   1   9   6        8.29        5.78      4.28 o 
   2   9   6       40.51       45.77      5.89 o 
   1   0   7       60.72       67.72      2.89 o 
   2   0   7       14.78       10.15      2.89 o 
   3   0   7      596.66      581.34     21.44 o 
   4   0   7      390.97      420.67     22.65 o 
   5   0   7       36.15       43.37      5.49 o 
   6   0   7      121.46      132.45      5.77 o 
   7   0   7       18.76       23.02      3.63 o 
  -7   1   7        9.84        2.89      3.70 o 
  -6   1   7       96.32       84.95      6.36 o 
  -5   1   7       37.63       34.56      4.62 o 
  -4   1   7      265.14      268.24     11.67 o 
  -3   1   7      324.51      335.51     13.52 o 
  -2   1   7      259.24      230.57      9.59 o 
  -1   1   7      180.06      196.13      7.74 o 
   0   1   7     2471.63     2490.83     46.50 o 
   1   1   7      191.72      203.87      8.90 o 
   2   1   7      246.58      213.46     10.52 o 
   3   1   7      325.78      332.27     12.60 o 
   4   1   7      261.28      266.39      9.82 o 
   5   1   7       38.84       41.03      4.16 o 
   6   1   7       97.07       95.58      6.36 o 
   7   1   7        9.83        3.00      3.81 o 
  -7   2   7        3.46        1.85      3.24 o 
  -6   2   7       23.74       26.70      4.16 o 
  -5   2   7       77.31       87.60      5.43 o 
  -4   2   7       35.92       34.56      3.81 o 
  -3   2   7      350.67      379.54     17.22 o 
  -2   2   7      145.58      148.97      7.51 o 
  -1   2   7      243.94      258.88     11.67 o 
   0   2   7       71.27       81.09      5.14 o 
   1   2   7      240.29      274.48     12.37 o 
   2   2   7      150.32      149.78      7.05 o 
   3   2   7      356.69      377.23     16.76 o 
   4   2   7       34.87       43.57      3.81 o 
   5   2   7       77.10       78.24      5.55 o 
   6   2   7       23.31       19.53      5.20 o 
   7   2   7        3.43        3.00      2.89 o 
  -7   3   7        4.69        1.85      2.89 o 
  -6   3   7        4.21        3.93      3.24 o 
  -5   3   7       63.85       75.70      5.89 o 
  -4   3   7      127.83      127.82      6.24 o 
  -3   3   7      226.34      213.58      8.90 o 
  -2   3   7      128.21      134.99      5.09 o 
  -1   3   7     1090.88     1088.69     38.25 o 
   0   3   7     2150.15     2235.13     54.59 o 
   1   3   7     1079.68     1162.08     57.44 o 
   2   3   7      136.70      144.93      4.97 o 
   3   3   7      231.14      247.90     11.44 o 
   4   3   7      124.88      127.01      6.47 o 
   5   3   7       63.45       67.03      5.55 o 
   6   3   7        4.34        2.20      3.24 o 
   7   3   7        4.75       -1.16      2.31 o 
  -6   4   7        1.64        1.50      2.31 o 
  -5   4   7       11.68        7.86      4.05 o 
  -4   4   7      103.30      111.41      6.47 o 
  -3   4   7      110.08      115.92      5.66 o 
  -2   4   7      461.97      453.39     19.18 o 
  -1   4   7      110.64      110.83      6.01 o 
   0   4   7      301.24      322.45     17.28 o 
   1   4   7      110.51      114.88      5.66 o 
   2   4   7      461.21      458.94     17.80 o 
   3   4   7      108.18      109.79      5.55 o 
   4   4   7      105.50      108.29      6.13 o 
   5   4   7       11.56        7.05      3.47 o 
   6   4   7        1.64        1.04      2.43 o 
  -6   5   7        1.33       -0.12      1.96 o 
  -5   5   7       19.05       15.72      3.58 o 
  -4   5   7      101.27       99.16      6.59 o 
  -3   5   7      148.68      142.50      6.82 o 
  -2   5   7       29.68       22.65      4.28 o 
  -1   5   7      235.46      212.31      9.36 o 
   0   5   7       30.39       23.04      2.32 o 
   1   5   7      226.98      216.00      9.71 o 
   2   5   7       26.51       18.95      3.81 o 
   3   5   7      151.44      146.66      7.63 o 
   4   5   7       99.01       87.49      6.24 o 
   5   5   7       19.78       17.45      4.39 o 
   6   5   7        1.26        1.73      2.54 o 
  -5   6   7       13.21       12.48      3.93 o 
  -4   6   7      121.48      117.31      7.17 o 
  -3   6   7       31.62       32.48      4.05 o 
  -2   6   7      148.44      147.24      7.40 o 
  -1   6   7       30.59       25.66      4.28 o 
   0   6   7      145.92      144.58      4.70 o 
   1   6   7       29.64       28.08      3.70 o 
   2   6   7      147.11      139.96      7.05 o 
   3   6   7       33.15       23.35      4.97 o 
   4   6   7      120.04      104.13      7.17 o 
   5   6   7       13.72        7.28      5.20 o 
  -5   7   7        1.93        3.93      3.35 o 
  -4   7   7        6.63        5.55      4.28 o 
  -3   7   7       61.51       81.83      6.24 o 
  -2   7   7      169.88      176.59      8.67 o 
  -1   7   7       19.52       15.02      3.81 o 
   0   7   7       24.49       23.81      2.88 o 
   1   7   7       18.14       18.26      3.81 o 
   2   7   7      166.88      154.29      7.74 o 
   3   7   7       61.76       81.13      6.13 o 
   4   7   7        6.61        2.08      3.35 o 
   5   7   7        1.83        2.77      3.12 o 
  -3   8   7        2.54        3.00      3.24 o 
  -2   8   7       36.70       27.27      5.20 o 
  -1   8   7       71.97       76.62      6.24 o 
   0   8   7        6.10        6.32      2.86 o 
   1   8   7       70.40       79.05      5.66 o 
   2   8   7       36.21       42.41      4.97 o 
   3   8   7        2.76        0.35      3.24 o 
  -2   9   7       21.25       18.61      4.97 o 
  -1   9   7       11.74       10.75      6.01 o 
   0   9   7        8.84        8.74      2.97 o 
   1   9   7       11.88        7.74      4.62 o 
   2   9   7       22.02       25.31      5.32 o 
   0   0   8      343.98      330.16      9.79 o 
   1   0   8      128.91      128.81      7.74 o 
   2   0   8     1079.45     1162.00     50.50 o 
   3   0   8      386.86      416.05     13.31 o 
   4   0   8      154.64      143.89      4.54 o 
   5   0   8       26.37       30.30      4.74 o 
   6   0   8        0.12        3.87      2.19 o 
   7   0   8        7.64        2.75      2.53 o 
  -7   1   8        5.94        5.20      3.35 o 
  -6   1   8       58.57       61.72      5.32 o 
  -5   1   8       40.56       40.57      4.28 o 
  -4   1   8       61.49       61.72      4.39 o 
  -3   1   8       47.15       47.15      3.47 o 
  -2   1   8      401.46      433.86     17.45 o 
  -1   1   8      193.81      206.64      8.90 o 
   0   1   8     2122.23     2173.23     77.78 o 
   1   1   8      200.26      210.34      8.21 o 
   2   1   8      396.93      416.75     17.91 o 
   3   1   8       50.19       50.97      3.70 o 
   4   1   8       63.50       63.22      5.55 o 
   5   1   8       39.13       38.72      4.28 o 
   6   1   8       58.51       62.41      5.55 o 
   7   1   8        5.87        2.77      2.77 o 
  -7   2   8        2.00       -1.85      1.85 o 
  -6   2   8       28.47       30.28      4.28 o 
  -5   2   8      171.20      189.19      7.86 o 
  -4   2   8      107.46      114.30      6.47 o 
  -3   2   8     1137.07     1100.59     42.88 o 
  -2   2   8      959.17     1004.09     37.21 o 
  -1   2   8     1761.03     1989.46     69.11 o 
   0   2   8      329.88      352.22     10.42 o 
   1   2   8     1734.56     1695.79     64.37 o 
   2   2   8      959.59     1025.24     37.68 o 
   3   2   8     1113.94     1138.15     41.95 o 
   4   2   8      107.77       97.43      6.01 o 
   5   2   8      169.04      164.11      8.44 o 
   6   2   8       28.45       19.88      4.28 o 
   7   2   8        1.93        4.74      3.12 o 
  -7   3   8        5.27        4.97      3.47 o 
  -6   3   8        8.92        8.09      3.12 o 
  -5   3   8      113.03      114.07      6.59 o 
  -4   3   8        8.86       10.86      3.00 o 
  -3   3   8       15.67       14.45      3.81 o 
  -2   3   8       75.09       75.82      5.78 o 
  -1   3   8      401.80      448.42     19.76 o 
   0   3   8     1062.91     1171.05     42.99 o 
   1   3   8      407.94      439.87     19.30 o 
   2   3   8       79.42       84.71      4.28 o 
   3   3   8       16.19       15.83      3.00 o 
   4   3   8        8.63        7.28      3.81 o 
   5   3   8      114.84      104.36      7.40 o 
   6   3   8        9.17        1.62      3.24 o 
   7   3   8        5.37        2.08      3.00 o 
  -6   4   8       12.93        9.82      3.70 o 
  -5   4   8       24.16       26.47      3.70 o 
  -4   4   8        2.37        8.09      2.89 o 
  -3   4   8       45.50       47.15      4.16 o 
  -2   4   8      618.82      540.76     25.31 o 
  -1   4   8      313.78      324.76     14.79 o 
   0   4   8       38.46       30.15      2.77 o 
   1   4   8      316.07      323.25     14.56 o 
   2   4   8      605.26      619.81     26.23 o 
   3   4   8       44.91       49.23      4.39 o 
   4   4   8        2.34        5.89      2.77 o 
   5   4   8       24.00       17.22      3.58 o 
   6   4   8       12.56        5.55      3.35 o 
  -6   5   8        1.10        2.20      2.66 o 
  -5   5   8        0.98        2.66      2.89 o 
  -4   5   8      103.92       99.62      6.36 o 
  -3   5   8      430.04      433.74     19.07 o 
  -2   5   8      112.63      121.93      6.13 o 
  -1   5   8      470.31      463.91     22.77 o 
   0   5   8       20.34       21.24      2.16 o 
   1   5   8      466.01      438.36     20.11 o 
   2   5   8      114.27      114.65      7.17 o 
   3   5   8      432.40      398.15     13.64 o 
   4   5   8      105.52      100.20      6.13 o 
   5   5   8        1.14        1.73      2.77 o 
   6   5   8        1.04       -1.62      1.96 o 
  -5   6   8        9.68        9.25      3.58 o 
  -4   6   8        5.83        8.55      3.00 o 
  -3   6   8       43.78       53.97      4.62 o 
  -2   6   8       63.62       50.04      4.74 o 
  -1   6   8      691.62      677.37     28.32 o 
   0   6   8       59.04       60.87      3.85 o 
   1   6   8      685.75      716.08     30.51 o 
   2   6   8       62.83       50.27      4.97 o 
   3   6   8       42.17       44.03      4.62 o 
   4   6   8        5.93       11.33      3.24 o 
   5   6   8        9.71       10.40      3.47 o 
  -4   7   8       22.27       19.07      6.24 o 
  -3   7   8        0.06        0.12      2.20 o 
  -2   7   8       12.20       12.37      3.81 o 
  -1   7   8       59.88       57.21      5.20 o 
   0   7   8        7.29        6.10      2.28 o 
   1   7   8       59.99       61.95      4.85 o 
   2   7   8       11.90       13.18      3.24 o 
   3   7   8        0.07        3.47      2.77 o 
   4   7   8       22.90       21.73      4.62 o 
  -3   8   8       24.50       14.79      5.78 o 
  -2   8   8       34.53       33.86      4.97 o 
  -1   8   8       41.64       38.02      4.85 o 
   0   8   8      139.96      146.57      6.12 o 
   1   8   8       41.49       39.99      6.24 o 
   2   8   8       36.27       42.99      5.09 o 
   3   8   8       24.38       35.37      4.62 o 
  -1   9   8       15.05       22.31      6.01 o 
   0   9   8        6.19        2.80      2.45 o 
   1   9   8       14.58        9.25      5.32 o 
   1   0   9      240.13      268.73     10.17 o 
   2   0   9       15.98       21.89      2.37 o 
   3   0   9       13.41       16.02      3.52 o 
   4   0   9        2.56        3.61      1.67 o 
   5   0   9      126.03      119.10      4.62 o 
   6   0   9        9.26        0.46      2.16 o 
   7   0   9       17.42       18.28      6.93 o 
  -7   1   9       10.73        5.09      3.70 o 
  -6   1   9       10.47       15.14      4.05 o 
  -5   1   9      125.87      124.82      6.59 o 
  -4   1   9      101.39      112.57      5.55 o 
  -3   1   9      179.07      189.08      8.67 o 
  -2   1   9       48.64       49.81      3.12 o 
  -1   1   9      257.45      282.57     12.83 o 
   0   1   9      151.16      174.01      5.61 o 
   1   1   9      246.00      250.79     10.98 o 
   2   1   9       42.73       37.10      3.35 o 
   3   1   9      170.32      173.70      8.55 o 
   4   1   9      104.18      102.17      5.43 o 
   5   1   9      124.47      112.80      6.24 o 
   6   1   9       10.36       11.90      3.35 o 
   7   1   9       10.68       11.90      3.81 o 
  -7   2   9        6.62        6.13      3.47 o 
  -6   2   9        3.11        2.43      3.24 o 
  -5   2   9       53.14       45.30      4.74 o 
  -4   2   9       81.81       83.67      5.09 o 
  -3   2   9      345.55      334.81     16.53 o 
  -2   2   9      899.57      947.23     34.90 o 
  -1   2   9      521.66      526.89     21.03 o 
   0   2   9      325.09      361.68     11.52 o 
   1   2   9      526.72      512.33     21.61 o 
   2   2   9      905.81      895.57     34.44 o 
   3   2   9      346.26      371.80     14.22 o 
   4   2   9       80.03       72.93      5.20 o 
   5   2   9       54.77       52.12      4.97 o 
   6   2   9        3.14        4.74      2.77 o 
   7   2   9        6.51        3.47      3.12 o 
  -7   3   9       20.96       16.41      6.36 o 
  -6   3   9       12.46       10.40      6.01 o 
  -5   3   9       10.64       11.67      3.24 o 
  -4   3   9      127.22      126.90      7.17 o 
  -3   3   9       79.64       75.12      4.62 o 
  -2   3   9     1165.64     1127.29     44.26 o 
  -1   3   9      142.07      133.37      5.20 o 
   0   3   9      236.67      234.99      5.58 o 
   1   3   9      153.13      137.76      5.89 o 
   2   3   9     1165.66     1114.46     42.65 o 
   3   3   9       76.84       77.09      4.85 o 
   4   3   9      126.39      128.28      7.51 o 
   5   3   9       10.96        8.90      3.12 o 
   6   3   9       12.55       12.60      3.24 o 
   7   3   9       20.87       34.21      6.93 o 
  -6   4   9        2.82        1.39      2.54 o 
  -5   4   9       69.97       68.07      6.93 o 
  -4   4   9      320.61      361.16     17.22 o 
  -3   4   9      149.14      141.00      8.67 o 
  -2   4   9       51.61       55.47      3.93 o 
  -1   4   9      398.65      400.23     19.18 o 
   0   4   9        3.52        3.50      1.61 o 
   1   4   9      397.77      399.07     18.72 o 
   2   4   9       51.27       56.63      4.16 o 
   3   4   9      151.47      159.49      7.17 o 
   4   4   9      319.83      320.60     13.41 o 
   5   4   9       69.64       63.80      6.01 o 
   6   4   9        3.01        4.16      3.35 o 
  -6   5   9       14.65       12.83      4.05 o 
  -5   5   9       15.15        6.13      5.55 o 
  -4   5   9       38.84       29.24      4.28 o 
  -3   5   9       19.63       20.46      3.58 o 
  -2   5   9        3.62        2.54      2.77 o 
  -1   5   9       77.06       70.04      4.74 o 
   0   5   9      263.77      249.03      8.76 o 
   1   5   9       81.09       77.20      5.09 o 
   2   5   9        2.86        5.66      2.43 o 
   3   5   9       19.96       19.76      3.47 o 
   4   5   9       37.55       37.79      4.05 o 
   5   5   9       14.92       11.67      3.81 o 
   6   5   9       14.80       14.33      4.51 o 
  -5   6   9        7.70        3.35      3.70 o 
  -4   6   9        6.09        5.78      3.70 o 
  -3   6   9       13.27       17.57      3.47 o 
  -2   6   9        3.13        4.28      2.66 o 
  -1   6   9      156.93      154.17      8.55 o 
   0   6   9       26.16       25.33      7.45 o 
   1   6   9      156.52      144.23      8.78 o 
   2   6   9        3.49        6.36      2.66 o 
   3   6   9       12.55       11.44      4.05 o 
   4   6   9        6.50        3.35      2.66 o 
   5   6   9        7.85       12.37      3.81 o 
  -4   7   9       12.94       17.91      4.28 o 
  -3   7   9        6.59        0.81      3.24 o 
  -2   7   9       49.01       52.12      4.97 o 
  -1   7   9       75.23       80.21      5.78 o 
   0   7   9       16.08       21.27      2.66 o 
   1   7   9       75.63       74.78      5.43 o 
   2   7   9       48.24       56.17      4.97 o 
   3   7   9        6.30        2.31      3.12 o 
   4   7   9       12.73        6.36      3.47 o 
  -3   8   9        3.89        1.96      3.00 o 
  -2   8   9        5.45        1.73      3.58 o 
  -1   8   9       34.46       43.34      6.13 o 
   0   8   9        3.13        0.57      2.08 o 
   1   8   9       35.09       31.20      4.39 o 
   2   8   9        5.58        7.63      3.93 o 
   3   8   9        4.00        3.70      3.35 o 
  -1   9   9      125.92      135.33      8.55 o 
   0   9   9       20.74       32.79      3.85 o 
   1   9   9      125.72      149.20      8.44 o 
   0   0  10       50.53       56.78      2.83 o 
   1   0  10       41.86       49.16      2.12 o 
   2   0  10       93.84       87.98      2.86 o 
   3   0  10       61.35       58.22      2.77 o 
   4   0  10        1.43        2.39      2.02 o 
   5   0  10       42.83       44.60      4.80 o 
   6   0  10        3.37        0.23      1.92 o 
   7   0  10       45.77       51.81      4.37 o 
  -7   1  10        1.71        0.92      2.43 o 
  -6   1  10       82.58       73.85      6.13 o 
  -5   1  10       75.05       83.21      5.55 o 
  -4   1  10        0.87       -0.12      2.20 o 
  -3   1  10      174.71      163.19      6.93 o 
  -2   1  10       83.77       87.26      4.16 o 
  -1   1  10      203.38      190.81      8.67 o 
   0   1  10     1316.52     1420.45     75.47 o 
   1   1  10      201.80      200.40      9.59 o 
   2   1  10       79.99       77.55      3.70 o 
   3   1  10      175.42      170.47      7.17 o 
   4   1  10        0.88        1.85      2.20 o 
   5   1  10       74.35       75.12      5.66 o 
   6   1  10       82.88       79.63      6.13 o 
   7   1  10        1.79        2.31      2.31 o 
  -7   2  10        6.76        5.09      4.05 o 
  -6   2  10       15.82        6.36      5.09 o 
  -5   2  10      118.94      132.10      6.59 o 
  -4   2  10       18.37       20.57      3.24 o 
  -3   2  10      220.61      232.18     10.52 o 
  -2   2  10      129.48      130.83      5.09 o 
  -1   2  10      539.59      518.57     22.77 o 
   0   2  10      118.48      142.82      4.57 o 
   1   2  10      522.75      599.24     26.35 o 
   2   2  10      128.42      123.43      5.09 o 
   3   2  10      231.31      232.42     11.56 o 
   4   2  10       18.48       13.06      3.70 o 
   5   2  10      120.65      125.63      6.59 o 
   6   2  10       15.90       14.91      6.13 o 
   7   2  10        6.84        4.16      3.24 o 
  -6   3  10       17.81       19.99      3.81 o 
  -5   3  10      107.88      126.09      7.17 o 
  -4   3  10      265.65      266.62     12.60 o 
  -3   3  10       41.85       40.80      3.81 o 
  -2   3  10      150.89      148.16      5.66 o 
  -1   3  10      334.74      324.64     15.60 o 
   0   3  10       69.23       68.20      2.68 o 
   1   3  10      336.30      358.74     14.91 o 
   2   3  10      157.42      144.58      8.44 o 
   3   3  10       41.44       44.50      3.93 o 
   4   3  10      269.34      253.10     12.14 o 
   5   3  10      106.31      105.98      6.36 o 
   6   3  10       17.65       14.91      4.74 o 
  -6   4  10        2.48        0.69      2.31 o 
  -5   4  10       31.81       31.32      4.51 o 
  -4   4  10      381.43      384.28     18.61 o 
  -3   4  10      263.19      274.14     10.75 o 
  -2   4  10      780.17      804.15     33.63 o 
  -1   4  10        5.77        6.36      2.43 o 
   0   4  10     1105.19     1091.76     37.45 o 
   1   4  10        5.61        1.39      2.77 o 
   2   4  10      791.56      867.95     36.17 o 
   3   4  10      263.88      266.39     10.17 o 
   4   4  10      385.79      348.80     17.68 o 
   5   4  10       31.74       23.00      6.13 o 
   6   4  10        2.34        0.23      2.20 o 
  -6   5  10        4.55        0.69      2.89 o 
  -5   5  10       24.80       23.81      5.55 o 
  -4   5  10        8.96       10.75      4.16 o 
  -3   5  10       78.83       76.05      5.55 o 
  -2   5  10      222.99      234.61      9.94 o 
  -1   5  10      157.04      159.95      8.78 o 
   0   5  10       62.28       56.19      3.13 o 
   1   5  10      162.81      158.33      6.59 o 
   2   5  10      226.48      236.46      7.74 o 
   3   5  10       77.01       84.14      5.32 o 
   4   5  10        9.17        2.54      3.24 o 
   5   5  10       24.73       30.97      5.20 o 
   6   5  10        4.60        5.78      4.05 o 
  -5   6  10        3.43        2.66      2.77 o 
  -4   6  10        8.65        5.55      2.43 o 
  -3   6  10       14.30       17.45      3.47 o 
  -2   6  10       96.28      101.24      6.13 o 
  -1   6  10      147.86      143.89      7.97 o 
   0   6  10       69.98       65.47      3.87 o 
   1   6  10      155.64      151.75      6.93 o 
   2   6  10       97.40       92.57      5.66 o 
   3   6  10       15.46       25.31      4.51 o 
   4   6  10        8.58       12.60      3.58 o 
   5   6  10        3.63        7.63      4.85 o 
  -4   7  10       44.25       48.77      5.32 o 
  -3   7  10       10.21        8.78      4.97 o 
  -2   7  10        0.78        1.16      2.77 o 
  -1   7  10        4.92       -1.04      2.43 o 
   0   7  10        6.70       11.85      2.41 o 
   1   7  10        5.14        4.62      3.81 o 
   2   7  10        0.84        2.66      3.00 o 
   3   7  10       10.07        8.67      4.28 o 
   4   7  10       44.46       50.04      5.78 o 
  -3   8  10       29.53       28.89      7.05 o 
  -2   8  10       96.66      115.46      9.01 o 
  -1   8  10       20.89       16.76      4.51 o 
   0   8  10      129.49      150.05      9.48 o 
   1   8  10       20.96       12.14      5.66 o 
   2   8  10       96.13      110.72      7.63 o 
   3   8  10       29.32       16.53      4.85 o 
   1   0  11      882.72      924.72     30.45 o 
   2   0  11      108.08      118.42      7.05 o 
   3   0  11      157.80      162.08      5.97 o 
   4   0  11      118.54      121.68      4.60 o 
   5   0  11      152.45      149.86      6.88 o 
   6   0  11       34.62       37.39      4.97 o 
   7   0  11       12.72        7.98      3.27 o 
  -7   1  11       10.86       16.64      3.70 o 
  -6   1  11        6.20        1.16      3.58 o 
  -5   1  11       95.23       96.27      6.82 o 
  -4   1  11       45.76       51.43      4.39 o 
  -3   1  11       83.29       70.50      4.51 o 
  -2   1  11      618.47      662.23     29.24 o 
  -1   1  11      241.39      248.36     11.79 o 
   0   1  11     3056.11     3049.14     97.43 o 
   1   1  11      252.39      257.49     10.75 o 
   2   1  11      619.35      649.28     26.93 o 
   3   1  11       86.55       82.29      4.39 o 
   4   1  11       46.01       48.42      4.39 o 
   5   1  11       95.94      102.40      6.01 o 
   6   1  11        6.05        9.36      3.24 o 
   7   1  11       10.83        3.12      4.51 o 
  -7   2  11        4.03        3.12      3.24 o 
  -6   2  11        4.51        4.97      3.24 o 
  -5   2  11        4.23        1.73      2.66 o 
  -4   2  11       70.85       81.94      5.55 o 
  -3   2  11       94.58       98.58      4.97 o 
  -2   2  11      687.47      683.03     28.55 o 
  -1   2  11     1495.84     1684.58     73.73 o 
   0   2  11     1582.55     1642.24     64.26 o 
   1   2  11     1493.55     1591.54     70.96 o 
   2   2  11      675.61      656.22     27.85 o 
   3   2  11       91.51       98.47      5.09 o 
   4   2  11       71.30       66.34      5.55 o 
   5   2  11        3.96        2.31      3.12 o 
   6   2  11        4.48        8.90      3.24 o 
   7   2  11        4.10        1.27      2.66 o 
  -6   3  11        2.96        1.73      3.00 o 
  -5   3  11        5.47        0.00      2.77 o 
  -4   3  11      315.93      321.29     15.95 o 
  -3   3  11      208.80      211.96      8.67 o 
  -2   3  11       44.46       46.46      3.70 o 
  -1   3  11      253.87      279.34     11.44 o 
   0   3  11      338.96      333.46     11.67 o 
   1   3  11      263.13      255.65     13.06 o 
   2   3  11       44.50       40.68      3.81 o 
   3   3  11      213.86      215.77     14.10 o 
   4   3  11      312.51      297.48     14.10 o 
   5   3  11        5.13        2.54      3.35 o 
   6   3  11        2.92        5.09      3.12 o 
  -6   4  11        9.76        9.94      3.70 o 
  -5   4  11       28.34       28.43      4.51 o 
  -4   4  11       22.04       17.68      3.81 o 
  -3   4  11       68.67       77.43      5.20 o 
  -2   4  11      178.76      180.64      9.71 o 
  -1   4  11       13.11        9.25      3.12 o 
   0   4  11       54.36       52.96      3.27 o 
   1   4  11       14.93       17.10      2.89 o 
   2   4  11      174.71      174.74      7.97 o 
   3   4  11       69.76       82.75      5.32 o 
   4   4  11       21.38       23.69      4.05 o 
   5   4  11       29.18       30.97      6.13 o 
   6   4  11        9.64       10.29      4.39 o 
  -5   5  11       14.38       20.34      4.28 o 
  -4   5  11       32.63       39.99      5.43 o 
  -3   5  11        5.38        0.23      2.89 o 
  -2   5  11       45.84       53.74      4.97 o 
  -1   5  11      414.93      387.17     15.83 o 
   0   5  11        4.40        5.95      2.05 o 
   1   5  11      410.72      411.90     19.76 o 
   2   5  11       46.82       53.39      4.74 o 
   3   5  11        4.40        3.12      2.89 o 
   4   5  11       33.04       31.09      4.39 o 
   5   5  11       14.16       14.79      3.93 o 
  -5   6  11        4.21        2.54      3.35 o 
  -4   6  11       22.55       24.96      4.51 o 
  -3   6  11       31.73       29.70      4.39 o 
  -2   6  11       26.87       32.01      5.66 o 
  -1   6  11       14.94       14.45      4.05 o 
   0   6  11      188.83      191.96      7.41 o 
   1   6  11       15.53       17.34      3.58 o 
   2   6  11       27.29       30.97      4.85 o 
   3   6  11       31.73       30.40      4.16 o 
   4   6  11       22.30       17.57      3.81 o 
   5   6  11        4.00        1.85      3.35 o 
  -4   7  11        3.00        1.27      3.00 o 
  -3   7  11       45.07       55.59      5.43 o 
  -2   7  11       28.16       30.74      6.01 o 
  -1   7  11       44.29       53.16      5.09 o 
   0   7  11        9.59       12.54      2.61 o 
   1   7  11       44.70       45.77      4.74 o 
   2   7  11       29.45       32.94      5.32 o 
   3   7  11       44.80       49.58      5.43 o 
   4   7  11        3.24        4.51      3.35 o 
  -3   8  11        0.10       -0.46      1.85 o 
  -2   8  11       44.44       51.78      5.78 o 
  -1   8  11        1.60        1.62      2.89 o 
   0   8  11        8.84        9.14      3.18 o 
   1   8  11        1.76       -0.69      2.43 o 
   2   8  11       44.27       49.81      5.78 o 
   3   8  11        0.12       -2.43      2.43 o 
   0   0  12     2294.14     2347.32     58.10 o 
   1   0  12      177.30      180.68      5.52 o 
   2   0  12      171.54      155.48      4.31 o 
   3   0  12        9.01        9.23      1.96 o 
   4   0  12       12.43       11.95      3.47 o 
   5   0  12        1.41        1.85      2.72 o 
   6   0  12       11.29        5.10      3.41 o 
   7   0  12       17.40       19.27      7.11 o 
  -7   1  12        2.06        1.27      2.77 o 
  -6   1  12      102.46      102.40      7.05 o 
  -5   1  12       16.16       10.29      3.81 o 
  -4   1  12       72.16       86.22      5.43 o 
  -3   1  12       96.22       93.84      5.32 o 
  -2   1  12      152.66      163.19      6.93 o 
  -1   1  12      312.70      344.52     15.14 o 
   0   1  12      329.62      359.81     19.94 o 
   1   1  12      302.80      334.12     13.18 o 
   2   1  12      152.72      150.01      6.70 o 
   3   1  12       92.92       86.22      5.09 o 
   4   1  12       71.22       74.20      5.32 o 
   5   1  12       17.00       13.18      3.24 o 
   6   1  12      101.85      104.94      7.51 o 
   7   1  12        2.02        1.50      2.89 o 
  -6   2  12       23.06       18.49      4.51 o 
  -5   2  12       16.45       19.30      3.81 o 
  -4   2  12      148.26      171.74      7.74 o 
  -3   2  12       93.47       90.84      5.20 o 
  -2   2  12       75.53       88.76      6.70 o 
  -1   2  12     1231.47     1312.90     46.92 o 
   0   2  12      394.94      422.84     13.52 o 
   1   2  12     1250.13     1303.77     46.92 o 
   2   2  12       76.13       83.56      4.39 o 
   3   2  12       95.20       97.54      6.93 o 
   4   2  12      148.26      151.28      7.40 o 
   5   2  12       16.59       18.26      3.58 o 
   6   2  12       23.12       30.86      5.78 o 
  -6   3  12       19.06       12.71      4.16 o 
  -5   3  12       58.42       66.22      6.01 o 
  -4   3  12      144.54      155.91      7.74 o 
  -3   3  12      596.51      575.32     25.19 o 
  -2   3  12       65.31       67.49      4.62 o 
  -1   3  12       32.23       32.48      3.70 o 
   0   3  12     1152.82     1188.58     87.78 o 
   1   3  12       34.52       40.45      3.47 o 
   2   3  12       67.24       73.27      4.62 o 
   3   3  12      594.74      610.57     28.78 o 
   4   3  12      141.10      133.02      7.86 o 
   5   3  12       57.64       64.14      5.43 o 
   6   3  12       18.63       18.95      4.85 o 
  -6   4  12        4.10        5.20      3.47 o 
  -5   4  12       89.63      100.20      7.17 o 
  -4   4  12       82.19       93.38      6.13 o 
  -3   4  12      122.77      107.71      6.47 o 
  -2   4  12        9.00        8.21      3.81 o 
  -1   4  12      140.43      139.38      7.97 o 
   0   4  12       43.28       44.58      2.76 o 
   1   4  12      140.76      138.11      6.13 o 
   2   4  12        9.14        7.51      3.35 o 
   3   4  12      122.38      113.15      6.13 o 
   4   4  12       84.14       86.10      5.89 o 
   5   4  12       89.83      103.09      6.70 o 
   6   4  12        4.20        4.51      3.00 o 
  -5   5  12        6.45        4.16      3.70 o 
  -4   5  12       18.19       21.50      4.28 o 
  -3   5  12       23.56       28.55      3.70 o 
  -2   5  12      410.58      404.96     17.45 o 
  -1   5  12        7.21        6.13      4.39 o 
   0   5  12       45.59       48.26      3.16 o 
   1   5  12        6.09        7.86      2.43 o 
   2   5  12      405.81      402.65     18.49 o 
   3   5  12       22.09       14.22      5.09 o 
   4   5  12       17.92       18.38      4.28 o 
   5   5  12        6.84        8.32      2.89 o 
  -5   6  12       11.18       10.05      4.62 o 
  -4   6  12        2.81        1.73      3.00 o 
  -3   6  12       83.29       93.38      6.59 o 
  -2   6  12       28.08       21.96      4.05 o 
  -1   6  12       41.59       34.56      4.16 o 
   0   6  12       45.51       44.51      4.05 o 
   1   6  12       37.17       34.32      4.28 o 
   2   6  12       27.85       22.77      4.51 o 
   3   6  12       84.47       96.96      6.36 o 
   4   6  12        2.75        5.66      2.89 o 
   5   6  12       11.10       16.76      4.85 o 
  -4   7  12        1.77       -1.27      2.66 o 
  -3   7  12       36.47       33.86      5.32 o 
  -2   7  12       35.47       39.53      4.62 o 
  -1   7  12       24.97       20.23      4.05 o 
   0   7  12        0.02       -1.08      1.74 o 
   1   7  12       24.31       22.54      4.05 o 
   2   7  12       35.18       32.24      5.32 o 
   3   7  12       36.57       39.87      4.97 o 
   4   7  12        1.54        4.51      3.47 o 
  -2   8  12        5.44        1.27      3.47 o 
  -1   8  12        1.44        1.39      3.00 o 
   0   8  12        3.97        4.28      2.69 o 
   1   8  12        1.33       -0.92      2.66 o 
   2   8  12        5.20        9.25      3.58 o 
   1   0  13       61.61       74.53      3.18 o 
   2   0  13       30.45       28.68      2.20 o 
   3   0  13       13.13       12.28      2.04 o 
   4   0  13       49.94       47.68      3.55 o 
   5   0  13       23.38       26.41      4.97 o 
   6   0  13      138.56      136.08      6.37 o 
  -6   1  13        2.56        2.08      3.12 o 
  -5   1  13       13.95       13.18      4.51 o 
  -4   1  13        6.88        5.66      4.16 o 
  -3   1  13       44.96       52.82      4.39 o 
  -2   1  13      133.43      146.08      6.47 o 
  -1   1  13      394.37      433.05     19.88 o 
   0   1  13       43.33       42.62      2.20 o 
   1   1  13      394.37      394.10     16.64 o 
   2   1  13      133.54      140.30      6.13 o 
   3   1  13       44.32       51.78      3.93 o 
   4   1  13        6.44        5.32      2.77 o 
   5   1  13       13.61       17.57      4.39 o 
   6   1  13        2.60       -0.35      2.08 o 
  -6   2  13       14.80       22.07      5.89 o 
  -5   2  13        1.97        2.77      2.89 o 
  -4   2  13       95.28       96.27      5.89 o 
  -3   2  13       89.40       87.37      5.20 o 
  -2   2  13       61.34       66.57      4.74 o 
  -1   2  13       43.45       50.50      3.70 o 
   0   2  13       22.30       21.02      3.52 o 
   1   2  13       44.36       47.62      3.81 o 
   2   2  13       64.51       67.73      4.51 o 
   3   2  13       89.53       91.42      5.32 o 
   4   2  13       94.07       86.79      5.55 o 
   5   2  13        1.85        2.54      3.35 o 
   6   2  13       15.16        6.13      3.58 o 
  -6   3  13       15.00       21.96      3.93 o 
  -5   3  13        0.41       -0.23      2.20 o 
  -4   3  13       59.06       67.26      5.43 o 
  -3   3  13      907.42      891.18     38.49 o 
  -2   3  13      216.59      219.47     10.52 o 
  -1   3  13      696.74      710.19     31.32 o 
   0   3  13      270.98      255.33      8.77 o 
   1   3  13      689.18      717.93     27.51 o 
   2   3  13      216.89      214.15      9.59 o 
   3   3  13      903.51      869.33     38.14 o 
   4   3  13       61.07       64.26      5.20 o 
   5   3  13        0.39        0.46      1.96 o 
   6   3  13       15.00       22.88      6.59 o 
  -6   4  13        4.96        3.12      3.70 o 
  -5   4  13        1.55       -1.04      2.66 o 
  -4   4  13       30.66       30.51      4.51 o 
  -3   4  13      141.68      142.15      7.17 o 
  -2   4  13        3.06        0.46      3.12 o 
  -1   4  13      318.99      319.79     16.53 o 
   0   4  13       96.56       92.58      3.72 o 
   1   4  13      311.63      301.76     16.64 o 
   2   4  13        3.57        4.05      2.66 o 
   3   4  13      145.46      145.62      6.82 o 
   4   4  13       32.00       27.16      4.05 o 
   5   4  13        1.43        4.16      3.24 o 
   6   4  13        5.15        5.09      3.24 o 
  -5   5  13       10.05        6.93      4.16 o 
  -4   5  13        0.85       -0.12      2.43 o 
  -3   5  13        2.76        1.85      2.54 o 
  -2   5  13        8.30        8.44      3.00 o 
  -1   5  13       49.99       45.88      4.51 o 
   0   5  13      216.46      217.37      8.78 o 
   1   5  13       50.87       47.96      4.51 o 
   2   5  13        9.23       14.68      3.12 o 
   3   5  13        2.44        4.16      2.66 o 
   4   5  13        0.97        1.50      2.31 o 
   5   5  13       10.25        3.93      3.93 o 
  -4   6  13        5.71        4.51      3.35 o 
  -3   6  13        6.70       18.38      5.09 o 
  -2   6  13       13.18       14.22      3.35 o 
  -1   6  13       41.00       50.04      4.85 o 
   0   6  13        1.23        2.94      2.37 o 
   1   6  13       39.75       44.15      4.85 o 
   2   6  13       12.00       11.67      3.47 o 
   3   6  13        6.42       11.79      5.55 o 
   4   6  13        5.29        2.31      2.54 o 
  -3   7  13        1.57        1.39      2.20 o 
  -2   7  13       13.00       16.06      5.55 o 
  -1   7  13        3.36        6.24      3.58 o 
   0   7  13       34.64       40.07      9.30 o 
   1   7  13        3.23        3.81      3.12 o 
   2   7  13       12.21        6.24      4.51 o 
   3   7  13        1.61       -0.35      2.43 o 
  -2   8  13       11.59       13.29      3.81 o 
  -1   8  13       62.86       65.76      6.24 o 
   0   8  13        0.30        0.65      1.78 o 
   1   8  13       61.99       70.61      7.40 o 
   2   8  13       11.99       10.29      3.58 o 
   0   0  14        0.42       -0.64      1.23 o 
   1   0  14       98.78       95.93      3.27 o 
   2   0  14       41.13       40.50      2.45 o 
   3   0  14        0.25        0.75      1.55 o 
   4   0  14       39.02       49.55      3.69 o 
   5   0  14        0.17       -0.16      1.41 o 
   6   0  14       17.87       25.70      3.16 o 
  -6   1  14        3.93        3.47      3.81 o 
  -5   1  14       85.72       88.99      6.36 o 
  -4   1  14        1.03        3.81      2.20 o 
  -3   1  14      333.74      314.01     13.87 o 
  -2   1  14      100.18       90.61      4.85 o 
  -1   1  14      419.11      440.91     18.26 o 
   0   1  14      239.37      252.68      8.62 o 
   1   1  14      413.77      453.04     16.06 o 
   2   1  14       96.39      101.01      5.32 o 
   3   1  14      334.45      323.14     13.87 o 
   4   1  14        0.85        0.58      2.31 o 
   5   1  14       84.51       81.25      6.70 o 
   6   1  14        3.87        2.20      3.47 o 
  -6   2  14       12.16        6.82      4.51 o 
  -5   2  14       38.48       42.88      5.20 o 
  -4   2  14        6.16        3.35      2.77 o 
  -3   2  14       63.38       62.52      4.85 o 
  -2   2  14       59.02       63.45      4.28 o 
  -1   2  14      334.02      355.15     14.45 o 
   0   2  14        1.61        4.10      2.83 o 
   1   2  14      324.07      314.47     13.64 o 
   2   2  14       59.53       65.07      4.51 o 
   3   2  14       60.92       60.91      4.85 o 
   4   2  14        6.01        6.47      4.97 o 
   5   2  14       37.90       33.75      4.51 o 
   6   2  14       12.11       13.87      4.16 o 
  -6   3  14       21.33       25.08      5.66 o 
  -5   3  14      134.59      134.64      8.09 o 
  -4   3  14       28.46       26.23      3.81 o 
  -3   3  14       76.31       76.51      5.43 o 
  -2   3  14      419.61      411.32     17.91 o 
  -1   3  14       33.83       30.28      4.16 o 
   0   3  14       76.71       87.33      3.63 o 
   1   3  14       35.75       28.43      3.81 o 
   2   3  14      421.98      397.80     17.68 o 
   3   3  14       75.46       68.30      5.78 o 
   4   3  14       30.07       30.74      4.28 o 
   5   3  14      135.31      127.13      7.40 o 
   6   3  14       21.81       15.72      3.93 o 
  -5   4  14       33.57       37.45      5.32 o 
  -4   4  14      208.83      217.16      8.78 o 
  -3   4  14       22.44       11.90      4.74 o 
  -2   4  14      295.38      293.90     12.37 o 
  -1   4  14      111.74      116.50      5.89 o 
   0   4  14      236.43      237.78     13.35 o 
   1   4  14      110.17      105.17      5.66 o 
   2   4  14      286.54      287.66     10.17 o 
   3   4  14       22.23       15.14      3.35 o 
   4   4  14      204.98      175.32     11.56 o 
   5   4  14       33.32       30.51      4.62 o 
  -5   5  14        3.60        3.58      3.70 o 
  -4   5  14        0.74        0.69      2.43 o 
  -3   5  14        4.56        3.81      3.35 o 
  -2   5  14      212.00      203.52      8.09 o 
  -1   5  14      276.83      282.00     15.49 o 
   0   5  14       67.82       73.25      3.91 o 
   1   5  14      275.68      251.72     13.06 o 
   2   5  14      213.31      201.10     10.17 o 
   3   5  14        4.92        1.50      3.12 o 
   4   5  14        0.86       -0.35      1.96 o 
   5   5  14        3.32        8.09      4.28 o 
  -4   6  14        1.81        1.96      2.54 o 
  -3   6  14       16.32       11.33      4.16 o 
  -2   6  14        0.00        0.92      2.31 o 
  -1   6  14       26.03       30.74      4.05 o 
   0   6  14        0.03       -0.50      1.63 o 
   1   6  14       27.98       33.52      4.05 o 
   2   6  14        0.01       -2.31      2.31 o 
   3   6  14       15.19       13.06      3.35 o 
   4   6  14        1.80        1.50      2.77 o 
  -3   7  14        5.84        0.23      2.77 o 
  -2   7  14       33.03       34.79      4.97 o 
  -1   7  14        2.86        7.63      2.66 o 
   0   7  14      240.53      260.44      9.39 o 
   1   7  14        3.02        1.96      3.24 o 
   2   7  14       32.70       37.21      5.43 o 
   3   7  14        5.77        5.89      3.00 o 
  -1   8  14       14.46       15.49      4.62 o 
   0   8  14       52.24       66.56      4.44 o 
   1   8  14       14.58       18.38      4.51 o 
   1   0  15       42.60       43.81      2.55 o 
   2   0  15       22.04       16.59      2.12 o 
   3   0  15        0.27        0.49      2.25 o 
   4   0  15       97.70      100.46      4.17 o 
   5   0  15       53.02       48.06      4.22 o 
   6   0  15       37.31       30.74      3.80 o 
  -6   1  15       19.34       11.44      5.55 o 
  -5   1  15        8.60        8.67      3.35 o 
  -4   1  15       75.50       80.44      5.66 o 
  -3   1  15      101.82       96.27      5.78 o 
  -2   1  15      186.38      189.88      7.86 o 
  -1   1  15       14.86       20.46      3.35 o 
   0   1  15      304.47      318.25      9.63 o 
   1   1  15       13.64       14.79      2.77 o 
   2   1  15      191.63      208.72     11.21 o 
   3   1  15      102.74      105.86      5.89 o 
   4   1  15       75.54       82.75      6.13 o 
   5   1  15        8.89        8.78      3.81 o 
   6   1  15       19.45       26.12      4.62 o 
  -6   2  15       26.91       39.18      5.09 o 
  -5   2  15       24.04       28.32      5.66 o 
  -4   2  15       14.14       17.45      5.20 o 
  -3   2  15       44.99       45.30      4.28 o 
  -2   2  15       52.70       55.47      4.51 o 
  -1   2  15      225.74      244.20     10.29 o 
   0   2  15        0.08       -0.32      1.47 o 
   1   2  15      228.13      238.89      9.13 o 
   2   2  15       52.09       54.09      4.39 o 
   3   2  15       43.16       37.45      4.97 o 
   4   2  15       14.85       18.26      5.09 o 
   5   2  15       23.34       26.70      5.89 o 
   6   2  15       26.47       31.32      4.51 o 
  -6   3  15        1.37       -1.16      2.31 o 
  -5   3  15       22.34       24.27      4.16 o 
  -4   3  15      107.02      113.26      6.70 o 
  -3   3  15       86.98       73.85      5.20 o 
  -2   3  15       10.18        8.90      3.24 o 
  -1   3  15       87.58       95.46      5.66 o 
   0   3  15      143.22      142.44     13.58 o 
   1   3  15       84.43       99.74      5.43 o 
   2   3  15        8.92        7.05      2.77 o 
   3   3  15       86.12       84.37      5.66 o 
   4   3  15      108.81      109.10      6.24 o 
   5   3  15       22.64       24.50      4.16 o 
   6   3  15        1.31        1.73      2.20 o 
  -5   4  15       12.88       15.14      3.70 o 
  -4   4  15       30.68       21.96      4.51 o 
  -3   4  15        8.60       10.17      3.12 o 
  -2   4  15      278.31      278.64     10.40 o 
  -1   4  15       72.05       73.27      5.43 o 
   0   4  15        0.04        0.04      1.79 o 
   1   4  15       73.56       62.87      5.09 o 
   2   4  15      282.86      275.18     13.87 o 
   3   4  15        8.89        8.44      2.89 o 
   4   4  15       31.49       21.03      4.05 o 
   5   4  15       13.29       11.44      4.16 o 
  -5   5  15       56.63       54.20      5.89 o 
  -4   5  15        1.00        1.73      2.54 o 
  -3   5  15       49.26       49.23      5.55 o 
  -2   5  15       38.38       37.10      4.62 o 
  -1   5  15      112.42      113.95      8.09 o 
   0   5  15        4.46        5.01      1.99 o 
   1   5  15      115.32      110.72      7.28 o 
   2   5  15       38.12       36.64      6.01 o 
   3   5  15       49.66       59.29      5.43 o 
   4   5  15        0.94        2.20      2.54 o 
   5   5  15       56.28       62.76      6.36 o 
  -4   6  15        4.29        0.00      2.89 o 
  -3   6  15       22.03       24.04      4.16 o 
  -2   6  15      125.50      131.98      7.74 o 
  -1   6  15        4.76        4.16      2.89 o 
   0   6  15        0.03       -1.26      1.46 o 
   1   6  15        4.41        4.28      3.35 o 
   2   6  15      127.17      145.39      7.63 o 
   3   6  15       21.73       23.58      4.05 o 
   4   6  15        4.43        3.58      3.35 o 
  -3   7  15        2.79        3.93      3.12 o 
  -2   7  15       24.72       25.31      4.62 o 
  -1   7  15       21.31       25.54      4.16 o 
   0   7  15       21.08       25.91      5.55 o 
   1   7  15       21.41       17.22      6.59 o 
   2   7  15       25.45       28.66      5.09 o 
   3   7  15        2.82        3.81      3.35 o 
   0   8  15       50.12       64.98      5.35 o 
   0   0  16      194.10      188.25      7.57 o 
   1   0  16      129.41      128.59      4.08 o 
   2   0  16      214.05      227.15     10.29 o 
   3   0  16       95.02       87.47      3.80 o 
   4   0  16       41.85       46.10      5.72 o 
   5   0  16       16.28       18.56      3.29 o 
   6   0  16        0.03        0.25      2.03 o 
  -6   1  16       30.47       24.73      6.70 o 
  -5   1  16       16.76       16.99      3.58 o 
  -4   1  16       20.08       17.34      3.24 o 
  -3   1  16       18.82       12.94      3.58 o 
  -2   1  16      331.00      306.50     16.30 o 
  -1   1  16      185.03      206.18      9.59 o 
   0   1  16       59.49       65.96      5.43 o 
   1   1  16      191.08      190.35      8.44 o 
   2   1  16      332.07      395.37     18.14 o 
   3   1  16       20.60       16.18      3.35 o 
   4   1  16       18.88       23.35      3.47 o 
   5   1  16       17.54       11.09      4.05 o 
   6   1  16       30.64       31.20      5.43 o 
  -6   2  16        7.60        4.05      4.05 o 
  -5   2  16        2.85        7.05      3.81 o 
  -4   2  16       73.50       76.62      6.01 o 
  -3   2  16        7.45        4.74      2.77 o 
  -2   2  16       38.33       40.10      3.93 o 
  -1   2  16      206.77      205.60      9.36 o 
   0   2  16      234.21      259.90      7.64 o 
   1   2  16      215.56      196.24      8.55 o 
   2   2  16       38.37       36.98      4.05 o 
   3   2  16        8.64        4.85      3.81 o 
   4   2  16       73.31       74.31      5.66 o 
   5   2  16        2.94        1.16      2.31 o 
   6   2  16        7.58        3.12      3.00 o 
  -5   3  16       37.88       39.41      5.43 o 
  -4   3  16      151.61      157.29      8.09 o 
  -3   3  16       99.59      101.47      6.01 o 
  -2   3  16      256.75      264.66     12.25 o 
  -1   3  16      248.99      257.73     10.63 o 
   0   3  16      195.71      204.18     16.53 o 
   1   3  16      250.66      264.89     10.75 o 
   2   3  16      250.89      247.56      8.90 o 
   3   3  16      102.55       96.16      6.24 o 
   4   3  16      151.83      157.99      8.09 o 
   5   3  16       38.71       39.53      5.09 o 
  -5   4  16       14.14       12.48      3.93 o 
  -4   4  16      113.33      109.45      7.05 o 
  -3   4  16       14.33       15.49      3.58 o 
  -2   4  16      167.45      168.27      9.25 o 
  -1   4  16       25.66       24.85      3.93 o 
   0   4  16       46.45       53.28      4.16 o 
   1   4  16       26.12       18.49      3.35 o 
   2   4  16      170.91      176.94      7.74 o 
   3   4  16       14.04       12.71      3.35 o 
   4   4  16      112.48       85.06      7.17 o 
   5   4  16       14.27        9.36      4.28 o 
  -4   5  16        3.45        7.05      4.62 o 
  -3   5  16       17.76       18.49      3.70 o 
  -2   5  16      106.89      104.48      6.59 o 
  -1   5  16      114.23      123.08      6.70 o 
   0   5  16       38.07       36.87      3.24 o 
   1   5  16      119.16      110.26      7.51 o 
   2   5  16      107.65       96.27      6.13 o 
   3   5  16       18.62       17.22      3.81 o 
   4   5  16        3.67        5.55      3.12 o 
  -4   6  16        4.74        1.96      3.12 o 
  -3   6  16       48.43       53.05      5.43 o 
  -2   6  16        3.78        2.08      3.12 o 
  -1   6  16      222.08      191.16     10.98 o 
   0   6  16       16.35       15.98      3.02 o 
   1   6  16      220.55      203.75      9.71 o 
   2   6  16        3.52        3.00      3.12 o 
   3   6  16       49.40       57.21      6.47 o 
   4   6  16        4.88        6.47      3.70 o 
  -2   7  16       27.21       29.93      4.62 o 
  -1   7  16        0.25        0.58      2.43 o 
   0   7  16        0.16        3.01      2.07 o 
   1   7  16        0.30       -0.81      2.08 o 
   2   7  16       26.67       33.52      5.09 o 
   1   0  17       50.74       54.98      6.88 o 
   2   0  17        0.40       -0.17      1.66 o 
   3   0  17        8.94        9.68      1.96 o 
   4   0  17        8.92        8.87      2.83 o 
   5   0  17       66.44       66.84      4.29 o 
   6   0  17        1.20       -0.32      1.89 o 
  -6   1  17        5.54        5.43      3.93 o 
  -5   1  17       47.75       38.37      5.32 o 
  -4   1  17       21.04       16.53      4.28 o 
  -3   1  17       16.30       21.03      3.24 o 
  -2   1  17       62.61       60.68      4.74 o 
  -1   1  17      249.60      256.11     11.21 o 
   0   1  17       45.41       46.39      5.95 o 
   1   1  17      252.54      263.39     10.17 o 
   2   1  17       64.29       63.56      5.32 o 
   3   1  17       16.89       18.84      3.81 o 
   4   1  17       20.71       17.91      4.16 o 
   5   1  17       47.66       42.88      5.89 o 
   6   1  17        5.50        5.43      4.39 o 
  -5   2  17       12.99       15.26      3.93 o 
  -4   2  17       78.47       75.58      5.89 o 
  -3   2  17        8.88       -0.12      1.04 o 
  -2   2  17       77.63       68.30      5.09 o 
  -1   2  17      113.18      111.76      5.78 o 
   0   2  17     1480.82     1473.47     80.15 o 
   1   2  17      111.59      115.92      5.89 o 
   2   2  17       80.78       77.20      5.32 o 
   3   2  17        9.30        5.89      4.05 o 
   4   2  17       77.78       72.46      6.93 o 
   5   2  17       13.04       10.17      3.93 o 
  -5   3  17       38.72       27.62      5.66 o 
  -4   3  17       17.08       16.41      5.20 o 
  -3   3  17       69.93       80.32      5.66 o 
  -2   3  17      158.62      159.95      7.28 o 
  -1   3  17       21.35       21.27      3.81 o 
   0   3  17      157.94      139.07     11.04 o 
   1   3  17       22.06       21.50      3.93 o 
   2   3  17      157.34      144.47      6.93 o 
   3   3  17       71.31       79.17      5.89 o 
   4   3  17       17.61       14.10      3.70 o 
   5   3  17       38.50       41.26      4.97 o 
  -5   4  17        1.58       -0.35      2.43 o 
  -4   4  17       87.80      100.09      7.63 o 
  -3   4  17      153.50      141.92      7.74 o 
  -2   4  17       53.49       51.55      6.01 o 
  -1   4  17       39.41       42.53      4.62 o 
   0   4  17       33.59       30.57      2.77 o 
   1   4  17       37.10       39.87      4.05 o 
   2   4  17       53.09       51.78      5.78 o 
   3   4  17      151.20      148.74      7.40 o 
   4   4  17       87.45       83.21      6.36 o 
   5   4  17        1.40        1.73      2.31 o 
  -4   5  17       43.11       53.28      6.13 o 
  -3   5  17       17.74       22.42      4.28 o 
  -2   5  17        6.71        6.47      4.16 o 
  -1   5  17       12.98       11.44      3.35 o 
   0   5  17        3.25        8.87      2.04 o 
   1   5  17       11.70        7.05      3.35 o 
   2   5  17        7.13        5.32      5.20 o 
   3   5  17       16.95        8.78      3.81 o 
   4   5  17       43.57       45.07      6.13 o 
  -3   6  17        5.03        2.43      3.58 o 
  -2   6  17        5.56        7.28      4.05 o 
  -1   6  17       35.77       47.15      5.20 o 
   0   6  17        6.11        1.83      4.62 o 
   1   6  17       36.67       38.72      4.74 o 
   2   6  17        4.79        3.70      3.93 o 
   3   6  17        4.65        6.82      4.05 o 
  -2   7  17       32.75       39.06      6.24 o 
  -1   7  17        1.51        0.35      2.08 o 
   0   7  17       48.05       43.53      4.83 o 
   1   7  17        1.44        1.85      3.12 o 
   2   7  17       33.12       38.72      5.55 o 
   0   0  18       71.24       69.50      3.35 o 
   1   0  18        8.69        8.21      2.16 o 
   2   0  18      213.29      211.40      5.67 o 
   3   0  18        0.23       -0.12      1.80 o 
   4   0  18        0.62       -0.50      1.53 o 
   5   0  18       25.36       18.12      5.26 o 
  -5   1  18       23.20       22.77      5.55 o 
  -4   1  18       26.98       25.89      4.16 o 
  -3   1  18      142.04      126.44      6.59 o 
  -2   1  18       29.29       25.89      5.43 o 
  -1   1  18      178.18      174.63      7.17 o 
   0   1  18       65.97       71.87      3.47 o 
   1   1  18      176.23      183.64      9.13 o 
   2   1  18       30.12       30.16      4.05 o 
   3   1  18      139.70      124.24      6.59 o 
   4   1  18       28.20       21.73      4.74 o 
   5   1  18       22.53       18.84      4.05 o 
  -5   2  18       29.88       30.63      6.36 o 
  -4   2  18        2.13       -2.08      2.08 o 
  -3   2  18       89.96       86.45      5.89 o 
  -2   2  18       69.63       58.02      4.97 o 
  -1   2  18      367.37      385.32     15.72 o 
   0   2  18      270.57      269.20      6.88 o 
   1   2  18      364.63      316.21     12.37 o 
   2   2  18       70.27       62.99      4.85 o 
   3   2  18       91.98      102.63      6.47 o 
   4   2  18        2.16        4.16      3.12 o 
   5   2  18       30.28       26.23      5.55 o 
  -5   3  18       27.20       24.39      4.51 o 
  -3   3  18       27.71       25.54      4.05 o 
  -2   3  18       20.42       22.77      3.93 o 
  -1   3  18       32.47       35.25      4.97 o 
   0   3  18       25.20       26.65      3.58 o 
   1   3  18       31.29       29.47      3.93 o 
   2   3  18       18.81       22.31      4.05 o 
   3   3  18       27.01       27.97      4.16 o 
   4   3  18        5.50        5.20      3.12 o 
   5   3  18       26.49       30.97      4.51 o 
  -4   4  18        4.42        5.32      3.47 o 
  -3   4  18       92.92       87.60      6.59 o 
  -2   4  18       58.25       69.00      6.93 o 
  -1   4  18        9.52        2.89      3.47 o 
   0   4  18       17.80       14.06      2.92 o 
   1   4  18        9.01        4.62      3.81 o 
   2   4  18       60.70       67.61      5.89 o 
   3   4  18       93.71       93.38      7.40 o 
   4   4  18        4.43       -1.62      2.54 o 
  -4   5  18       25.58       25.66      5.66 o 
  -3   5  18       16.91       14.33      5.66 o 
  -2   5  18       80.12       83.21      7.17 o 
  -1   5  18       20.30       18.49      3.93 o 
   0   5  18       10.56       11.00      2.65 o 
   1   5  18       18.52       19.76      3.81 o 
   2   5  18       78.01       82.75      6.13 o 
   3   5  18       18.04       16.76      5.43 o 
   4   5  18       25.47       34.09      4.62 o 
  -3   6  18        2.11        3.93      3.24 o 
  -2   6  18       33.23       22.54      5.09 o 
  -1   6  18        6.48        8.21      3.47 o 
   0   6  18        0.65        0.11      3.99 o 
   1   6  18        6.88        6.13      4.51 o 
   2   6  18       33.15       29.01      4.62 o 
   3   6  18        2.35        5.78      3.12 o 
  -1   7  18        1.15        0.46      2.43 o 
   0   7  18       23.88       18.50      4.52 o 
   1   7  18        0.99        1.39      2.54 o 
   1   0  19       91.77       96.90      4.13 o 
   2   0  19       79.41       71.32      3.80 o 
   3   0  19      241.85      252.62      7.79 o 
   4   0  19       64.23       55.35      4.27 o 
   5   0  19       38.76       44.62      4.25 o 
  -5   1  19        0.06       -1.27      2.31 o 
  -4   1  19       26.74       30.05      4.74 o 
  -3   1  19       26.48       21.15      3.93 o 
  -2   1  19      114.98      127.82      6.47 o 
  -1   1  19       39.49       38.60      4.39 o 
   0   1  19      387.36      391.58     13.05 o 
   1   1  19       38.79       41.03      4.16 o 
   2   1  19      113.93      121.35      6.93 o 
   3   1  19       26.46       24.50      5.09 o 
   4   1  19       27.17       26.12      4.39 o 
   5   1  19        0.07       -0.81      2.31 o 
  -5   2  19        5.79        2.31      3.24 o 
  -4   2  19        0.18        1.85      2.77 o 
  -3   2  19       45.48       45.30      4.51 o 
  -2   2  19       19.99       18.84      3.70 o 
  -1   2  19      124.65      116.15      6.70 o 
   0   2  19       54.24       53.10      3.30 o 
   1   2  19      122.92      121.35      6.70 o 
   2   2  19       19.61       21.03      3.47 o 
   3   2  19       44.44       45.07      6.13 o 
   4   2  19        0.13        1.16      1.73 o 
   5   2  19        6.07        3.12      3.24 o 
  -5   3  19        7.38        1.39      3.24 o 
  -4   3  19       14.62       21.96      5.66 o 
  -3   3  19       14.47        9.01      3.70 o 
  -2   3  19       23.46       19.30      4.05 o 
  -1   3  19       48.16       52.93      4.85 o 
   0   3  19        0.24       -0.19      1.58 o 
   1   3  19       49.30       45.77      5.20 o 
   2   3  19       22.00       25.19      3.58 o 
   3   3  19       14.11       18.38      3.70 o 
   4   3  19       14.69       12.25      3.47 o 
   5   3  19        7.40        5.32      3.93 o 
  -4   4  19       40.53       36.52      6.36 o 
  -3   4  19       72.63       70.50      6.47 o 
  -2   4  19       23.07       15.49      3.24 o 
  -1   4  19       55.26       61.37      5.32 o 
   0   4  19        4.79        1.49      4.16 o 
   1   4  19       56.42       56.28      6.24 o 
   2   4  19       23.98       24.85      3.93 o 
   3   4  19       72.07       71.19      6.13 o 
   4   4  19       40.56       34.67      4.62 o 
  -3   5  19       34.34       30.28      4.85 o 
  -2   5  19       60.57       69.34      5.66 o 
  -1   5  19       66.27       68.42      6.59 o 
   0   5  19       13.51       15.78      4.68 o 
   1   5  19       66.41       60.68      5.66 o 
   2   5  19       59.86       62.52      5.32 o 
   3   5  19       33.41       41.72      6.24 o 
  -2   6  19        8.83       18.03      4.28 o 
  -1   6  19       67.10       72.93      6.24 o 
   0   6  19       73.79       83.48      9.13 o 
   1   6  19       66.33       79.63      6.59 o 
   2   6  19        9.17        6.70      3.47 o 
   0   0  20      224.50      238.57      7.31 o 
   1   0  20       41.83       43.24      3.15 o 
   2   0  20       84.03       85.36      4.04 o 
   3   0  20       92.66       83.96      4.33 o 
   4   0  20       78.86       78.88      4.33 o 
   5   0  20        8.28        7.72      5.61 o 
  -5   1  20       24.96       24.04      6.13 o 
  -4   1  20       17.36       14.56      3.70 o 
  -3   1  20       60.09       56.40      4.85 o 
  -2   1  20       82.57       84.95      6.13 o 
  -1   1  20       12.06        7.05      3.47 o 
   0   1  20      212.11      219.22     14.39 o 
   1   1  20       13.25       11.79      3.47 o 
   2   1  20       81.62       71.54      5.78 o 
   3   1  20       62.59       57.55      5.09 o 
   4   1  20       17.33       14.68      3.70 o 
   5   1  20       24.99       20.46      5.89 o 
  -5   2  20       20.00       16.76      4.85 o 
  -4   2  20        3.36       -0.46      2.31 o 
  -3   2  20       90.21       74.31      6.59 o 
  -2   2  20        7.21       10.75      3.93 o 
  -1   2  20       52.12       46.00      4.74 o 
   0   2  20        4.27        3.67      1.78 o 
   1   2  20       50.49       39.87      4.51 o 
   2   2  20        7.36       10.86      3.00 o 
   3   2  20       88.14       89.68      6.70 o 
   4   2  20        3.40        0.46      2.20 o 
   5   2  20       19.97        5.55      4.39 o 
  -4   3  20       12.73       13.98      4.16 o 
  -3   3  20        7.46        9.36      3.35 o 
  -2   3  20       45.81       52.47      5.09 o 
  -1   3  20      101.22      105.86      6.36 o 
   0   3  20       67.46       72.28      5.03 o 
   1   3  20      100.32       90.72      6.01 o 
   2   3  20       46.59       45.54      6.13 o 
   3   3  20        7.16        6.01      2.77 o 
   4   3  20       12.15       11.67      4.51 o 
  -4   4  20        3.06        3.47      3.12 o 
  -3   4  20        4.39       -0.69      2.31 o 
  -2   4  20        8.66        7.97      3.35 o 
  -1   4  20       11.64        6.93      3.47 o 
   0   4  20       85.15       89.14     10.11 o 
   1   4  20       12.14        5.78      4.16 o 
   2   4  20        7.91        2.89      3.12 o 
   3   4  20        4.55        1.50      2.77 o 
   4   4  20        2.94       -1.39      2.31 o 
  -3   5  20        7.55        8.67      3.35 o 
  -2   5  20       16.81        6.47      4.74 o 
  -1   5  20       82.30       86.79      7.28 o 
   0   5  20        0.34       -1.39      1.39 o 
   1   5  20       80.78       74.78      6.24 o 
   2   5  20       16.90       11.79      3.70 o 
   3   5  20        7.76        7.86      3.47 o 
  -2   6  20        5.30        2.43      2.77 o 
  -1   6  20        6.81        8.90      3.93 o 
   0   6  20       10.45        8.26      3.43 o 
   1   6  20        6.43        7.51      3.47 o 
   2   6  20        4.97        2.66      2.77 o 
   1   0  21        3.57        5.24      2.08 o 
   2   0  21       31.56       27.00      3.06 o 
   3   0  21        6.31        7.28      2.21 o 
   4   0  21        1.93       -0.48      2.95 o 
   5   0  21        0.00        2.41      3.70 o 
  -4   1  21        4.78        2.43      3.00 o 
  -3   1  21       42.75       39.53      4.85 o 
  -2   1  21        7.76       10.40      2.89 o 
  -1   1  21       84.72       80.55      5.78 o 
   0   1  21        9.58       11.07      4.39 o 
   1   1  21       85.82       81.59      5.89 o 
   2   1  21        8.21        7.63      2.89 o 
   3   1  21       41.75       41.61      6.24 o 
   4   1  21        4.67        7.05      3.24 o 
  -4   2  21        9.22       10.05      3.93 o 
  -3   2  21       14.73       11.33      3.70 o 
  -2   2  21       74.03       75.93      5.66 o 
  -1   2  21       64.44       47.85      4.97 o 
   0   2  21       43.32       49.57      3.83 o 
   1   2  21       65.49       56.40      5.43 o 
   2   2  21       73.80       71.54      5.55 o 
   3   2  21       15.53       16.41      3.70 o 
   4   2  21        9.80        7.28      4.16 o 
  -4   3  21       77.13       89.11      6.82 o 
  -3   3  21        0.03        1.39      2.54 o 
  -2   3  21       11.31        4.16      4.05 o 
  -1   3  21       15.79       13.18      4.51 o 
   0   3  21        0.65        0.12      1.51 o 
   1   3  21       15.48       18.61      3.93 o 
   2   3  21       11.93       13.75      3.93 o 
   3   3  21        0.02        0.81      1.73 o 
   4   3  21       76.98       73.50      6.24 o 
  -3   4  21        1.67        2.08      2.77 o 
  -2   4  21        7.67        6.01      4.74 o 
  -1   4  21       36.82       39.76      5.20 o 
   0   4  21        1.25       -1.66      1.66 o 
   1   4  21       38.97       42.53      5.09 o 
   2   4  21        7.20        4.85      3.35 o 
   3   4  21        1.96        1.04      1.96 o 
  -2   5  21       28.66       21.03      5.20 o 
  -1   5  21        4.39        7.17      4.39 o 
   0   5  21       28.93       29.22      3.87 o 
   1   5  21        5.01       -0.12      3.00 o 
   2   5  21       28.60       18.49      4.62 o 
  -1   6  21        8.16        8.09      3.81 o 
   0   6  21        3.20        4.15      2.81 o 
   1   6  21        8.48        3.81      4.05 o 
   0   0  22        4.70        3.47      2.21 o 
   1   0  22       30.58       28.75      3.10 o 
   2   0  22       35.02       30.59      3.15 o 
   3   0  22       10.30        7.95      3.16 o 
   4   0  22        0.10       -0.96      1.50 o 
  -4   1  22       20.63       17.22      4.62 o 
  -3   1  22        5.88        0.69      3.12 o 
  -2   1  22       10.06        5.78      3.00 o 
  -1   1  22      242.31      258.53     14.33 o 
   0   1  22      212.99      215.18     12.25 o 
   1   1  22      243.76      215.54     11.21 o 
   2   1  22       10.59       10.52      3.93 o 
   3   1  22        6.60        1.62      3.24 o 
   4   1  22       20.65       19.30      4.62 o 
  -4   2  22        7.82        1.96      3.00 o 
  -3   2  22       83.75       82.75      6.13 o 
  -2   2  22       61.37       54.90      6.70 o 
  -1   2  22        0.89       -1.62      2.43 o 
   0   2  22       25.24       22.88      3.58 o 
   1   2  22        0.74        4.28      2.54 o 
   2   2  22       60.89       54.09      6.13 o 
   3   2  22       84.95       82.06      6.70 o 
   4   2  22        7.75        2.43      3.70 o 
  -3   3  22        5.28        6.47      3.58 o 
  -2   3  22       32.57       33.52      4.74 o 
  -1   3  22        2.60        2.77      2.43 o 
   0   3  22        8.31        7.86      2.53 o 
   1   3  22        2.20        0.92      2.43 o 
   2   3  22       33.04       37.68      4.62 o 
   3   3  22        5.74        1.96      2.77 o 
  -3   4  22       15.53       18.14      4.05 o 
  -2   4  22       13.59       11.79      4.16 o 
  -1   4  22        5.31        1.50      2.77 o 
   0   4  22       14.95       17.14      4.10 o 
   1   4  22        5.18        0.81      2.43 o 
   2   4  22       13.79       14.33      5.09 o 
   3   4  22       15.15       14.45      4.28 o 
  -2   5  22       30.78       23.11      6.01 o 
  -1   5  22        0.74        1.73      2.77 o 
   0   5  22       16.51       10.11      3.47 o 
   1   5  22        0.84        2.20      3.58 o 
   2   5  22       31.33       32.13      5.09 o 
   1   0  23       76.88       75.95      6.59 o 
   2   0  23       11.01       12.95      4.33 o 
   3   0  23       36.66       39.57      3.68 o 
   4   0  23        3.94        3.40      2.33 o 
  -4   1  23        3.30        5.66      4.16 o 
  -3   1  23        1.38       -0.23      1.96 o 
  -2   1  23       20.41       18.03      4.05 o 
  -1   1  23       89.18       89.11      6.24 o 
   0   1  23       92.81       88.14      4.80 o 
   1   1  23       89.86       75.24      6.24 o 
   2   1  23       20.21       14.22      3.70 o 
   3   1  23        1.52        0.58      2.89 o 
   4   1  23        3.23        2.77      2.66 o 
  -3   2  23       11.97       10.05      4.05 o 
  -2   2  23        1.38        1.73      2.66 o 
  -1   2  23        1.27        2.77      3.24 o 
   0   2  23        5.07        5.75      2.43 o 
   1   2  23        1.33        2.08      2.66 o 
   2   2  23        1.20        4.05      2.77 o 
   3   2  23       11.50       18.14      3.93 o 
  -3   3  23       22.39       21.84      5.55 o 
  -2   3  23        7.62        4.05      3.93 o 
  -1   3  23        1.31        2.54      3.12 o 
   0   3  23        0.02        0.46      1.63 o 
   1   3  23        1.38        2.77      2.43 o 
   2   3  23        7.87        6.59      3.47 o 
   3   3  23       22.49       18.84      4.39 o 
  -2   4  23       15.61       14.22      4.16 o 
  -1   4  23       20.23        9.82      5.89 o 
   0   4  23        0.19       -1.22      1.22 o 
   1   4  23       20.31       15.83      4.05 o 
   2   4  23       15.44       17.34      5.32 o 
  -1   5  23       57.43       67.49      6.47 o 
   0   5  23        6.55        3.92      2.89 o 
   1   5  23       57.78       62.18      7.05 o 
   0   0  24      163.32      163.71     14.62 o 
   1   0  24       53.89       60.05      3.91 o 
   2   0  24       89.58       92.97      4.76 o 
   3   0  24        0.00        1.09      1.51 o 
  -3   1  24       25.54       28.08      4.74 o 
  -2   1  24       39.40       40.80      4.62 o 
  -1   1  24       30.25       35.13      5.09 o 
   0   1  24       86.35       82.74     10.63 o 
   1   1  24       28.87       26.47      3.93 o 
   2   1  24       40.29       45.07      6.47 o 
   3   1  24       24.90       19.88      4.39 o 
  -3   2  24        2.31        3.81      3.00 o 
  -2   2  24       27.86       26.12      4.62 o 
  -1   2  24       24.23       29.12      4.97 o 
   0   2  24        5.13        3.72      2.14 o 
   1   2  24       24.44       18.14      4.51 o 
   2   2  24       27.96       23.11      4.85 o 
   3   2  24        2.16       -0.35      2.54 o 
  -2   3  24        2.12        1.96      2.89 o 
  -1   3  24        7.14       18.03      5.89 o 
   0   3  24       54.00       54.70      5.89 o 
   1   3  24        6.84        5.09      4.28 o 
   2   3  24        1.82        0.12      2.43 o 
  -1   4  24       10.93        1.39      3.93 o 
   0   4  24        6.50        5.49      2.29 o 
   1   4  24       10.80       11.33      3.24 o 
   1   0  25       44.71       47.47      4.24 o 
   2   0  25       34.69       37.45      4.62 o 
   3   0  25       35.30       31.34      4.27 o 
  -3   1  25        7.07        1.27      3.35 o 
  -2   1  25        7.82        4.05      3.47 o 
  -1   1  25        7.07        3.35      3.47 o 
   0   1  25        5.20        2.98      2.27 o 
   1   1  25        6.63        5.55      3.93 o 
   2   1  25        7.74       10.17      3.47 o 
   3   1  25        7.29        4.05      3.24 o 
  -2   2  25       11.54       13.18      3.81 o 
  -1   2  25        0.86       -0.23      2.43 o 
   0   2  25        0.23       -0.64      1.30 o 
   1   2  25        0.83        1.62      2.43 o 
   2   2  25       11.45       14.33      4.39 o 
  -1   3  25        1.55        3.58      3.70 o 
   0   3  25       25.94       21.84      3.62 o 
   1   3  25        1.61       -1.85      2.43 o 
   0   0  26      169.97      166.80      7.51 o 
   1   0  26        7.91       10.51      4.51 o 
   2   0  26        5.89        7.27      2.28 o 
  -2   1  26        2.19        2.77      2.77 o 
  -1   1  26       18.39       15.60      6.47 o 
   0   1  26        5.95        2.96      2.25 o 
   1   1  26       19.41       16.30      4.05 o 
   2   1  26        2.13       -0.46      2.20 o 
  -1   2  26        2.93        2.43      2.89 o 
   0   2  26        4.14        5.67      2.35 o 
   1   2  26        2.81        3.00      2.89 o 
   1   0  27       68.40       66.83      7.63 o 
   0   1  27       19.07       18.40      3.01 o 
                                                 
